# Supplementary material for: (E)-3-(3-Chloro­phen­yl)-1-(4-methoxy­phen­yl)prop-2-en-1-one
Source: Acta Crystallogr Sect E Struct Rep Online. 2010 May 15;66(Pt 6):o1346–7. doi: 10.1107/S1600536810017150 (PMC2979640; doi:10.1107/S1600536810017150)
Supplement: Supplementary file 1 [file e-66-o1346-sup1.cif]

##############################################################################
###                                                                        ###
###        Electronic paper (Acta Crystallographica Section E)             ###
###                                                                        ###
##############################################################################
#                                                                            #
# This CIF contains the data in a paper accepted for publication in Acta     #
# Crystallographica Section E. It conforms to the requirements of Notes      #
# for Authors for Section E, and has been peer reviewed under the auspices   #
# of the IUCr Commission on Journals.                                        #
#                                                                            #
# Full details of the Crystallographic Information File format               #
# are given in the paper "The Crystallographic Information File (CIF):       #
# a New Standard Archive File for Crystallography" by S. R. Hall, F. H.      #
# Allen and I. D. Brown [Acta Cryst. (1991), A47, 655-685].                  #
#                                                                            #
# The current version of the core CIF dictionary is obtainable from          #
# ftp://ftp.iucr.org/pub/cif_core.dic. The current version number is 2.4.    #
#                                                                            #
# Software is freely available for graphical display of the structure(s) in  #
# this CIF.  For information consult the CIF home page http://www.iucr.org/  #
# cif/home.html                                                              #
#                                                                            #
# This file may be used for bona fide research purposes within the           #
# scientific community so long as proper attribution is given to the journal # 
# article from which it was obtained.                                        #
#                                                                            #
##############################################################################
                                             
data_global
_audit_creation_method     SHELXL-97
_journal_date_recd_electronic     2010-05-09
_journal_date_accepted     2010-05-10
_journal_name_full     'Acta Crystallographica, Section E'
_journal_year     2010
_journal_volume     66
_journal_issue      6
_journal_page_first     o1346
_journal_page_last     o1347
_journal_paper_category     QO
_journal_coeditor_code     LH5044
_publ_contact_author
;
    'Zia-ur-Rehman, Muhammad'
    Applied Chemistry Research Centre
    PCSIR Laboratories Complex
    Lahore-54600
    Pakistan
;
_publ_contact_author_name     'Muhammad Zia-ur-Rehman'
_publ_contact_author_address
;
Applied Chemistry Research Centre
PCSIR Laboratories Complex
Lahore-54600
Pakistan
;
_publ_contact_author_email     'rehman pcsir@hotmail.com'
_publ_contact_author_fax     '0092+42-923 1269'
_publ_contact_author_phone     '0092-333 4571977'
_publ_section_title
;
(<i>E</i>)-3-(3-Chlorophenyl)-1-(4-methoxyphenyl)prop-2-en-1-one
;
loop_
    _publ_author_name
    _publ_author_footnote
    _publ_author_address
    'Ahmad, Naveed' .
;
Institute of Chemistry
University of the Punjab
Lahore 54590
Pakistan
;
    'Siddiqui, Hamid Latif' .
;
Institute of Chemistry
University of the Punjab
Lahore 54590
Pakistan
;
    'Zia-ur-Rehman, Muhammad' .
;
Applied Chemistry Research Centre
PCSIR Laboratories Complex
Lahore-54600
Pakistan
;
    'Parvez, Masood' .
;
Department of Chemistry
The University of Calgary
2500 University Drive NW
Calgary
Alberta
Canada T2N 1N4
;
data_I
_chemical_name_systematic
;
(<i>E</i>)-3-(3-Chlorophenyl)-1-(4-methoxyphenyl)prop-2-en-1-one
;
_chemical_name_common     ?
_chemical_formula_moiety     'C16 H13 Cl O2'
_chemical_formula_sum     'C16 H13 Cl O2'
_chemical_formula_iupac     'C16 H13 Cl O2'
_chemical_formula_weight     272.71
_chemical_melting_point     ?
_symmetry_cell_setting     monoclinic
_symmetry_space_group_name_H-M     'P 21'
_symmetry_space_group_name_Hall     'P 2yb'
loop_
    _symmetry_equiv_pos_as_xyz
    'x, y, z'
    '-x, y+1/2, -z'
_cell_length_a     10.3415(6)
_cell_length_b     3.89380(10)
_cell_length_c     16.9152(10)
_cell_angle_alpha     90.00
_cell_angle_beta     107.582(2)
_cell_angle_gamma     90.00
_cell_volume     649.32(6)
_cell_formula_units_Z     2
_cell_measurement_reflns_used     1186
_cell_measurement_theta_min     1.0
_cell_measurement_theta_max     27.5
_cell_measurement_temperature     173(2)
_exptl_crystal_description     plate
_exptl_crystal_colour     colourless
_exptl_crystal_size_max     0.18
_exptl_crystal_size_mid     0.16
_exptl_crystal_size_min     0.04
_exptl_crystal_density_diffrn     1.395
_exptl_crystal_density_meas     ?
_exptl_crystal_density_method     'not measured'
_exptl_crystal_F_000     284
_exptl_absorpt_coefficient_mu     0.288
_exptl_absorpt_correction_type     multi-scan
_exptl_absorpt_process_details     '(SORTAV; Blessing, 1997)'
_exptl_absorpt_correction_T_min     0.950
_exptl_absorpt_correction_T_max     0.989
_diffrn_ambient_temperature     173(2)
_diffrn_radiation_type     MoK\a
_diffrn_radiation_wavelength     0.71073
_diffrn_radiation_source     'fine-focus sealed tube'
_diffrn_radiation_monochromator     graphite
_diffrn_measurement_device_type     'Nonius KappaCCD'
_diffrn_measurement_method     ' \w and \f '
_diffrn_detector_area_resol_mean     ?
_diffrn_reflns_number     2099
_diffrn_reflns_av_R_equivalents     0.000
_diffrn_reflns_av_sigmaI/netI     0.026
_diffrn_reflns_theta_min     2.1
_diffrn_reflns_theta_max     25.0
_diffrn_reflns_theta_full     25.0
_diffrn_measured_fraction_theta_max     0.978
_diffrn_measured_fraction_theta_full     0.978
_diffrn_reflns_limit_h_min     -12
_diffrn_reflns_limit_h_max     12
_diffrn_reflns_limit_k_min     -4
_diffrn_reflns_limit_k_max     4
_diffrn_reflns_limit_l_min     -20
_diffrn_reflns_limit_l_max     19
_diffrn_standards_number     0
_diffrn_standards_interval_count     0
_diffrn_standards_interval_time     0
_diffrn_standards_decay_%     ?
_refine_special_details
;
Refinement of <i>F</i>^2^ against ALL reflections. The weighted <i>R</i>-factor
wR and goodness of fit <i>S</i> are based on <i>F</i>^2^, conventional
<i>R</i>-factors <i>R</i> are based on <i>F</i>, with <i>F</i> set to zero for
negative <i>F</i>^2^. The threshold expression of <i>F</i>^2^ >
\s(<i>F</i>^2^) is used only for calculating <i>R</i>-factors(gt) etc. and is
not relevant to the choice of reflections for refinement. <i>R</i>-factors
based on <i>F</i>^2^ are statistically about twice as large as those based on
<i>F</i>, and <i>R</i>- factors based on ALL data will be even larger.
;
_reflns_number_total     2099
_reflns_number_gt     2075
_reflns_threshold_expression     I>2\s(I)
_refine_ls_structure_factor_coef     Fsqd
_refine_ls_matrix_type     full
_refine_ls_R_factor_all     0.026
_refine_ls_R_factor_gt     0.026
_refine_ls_wR_factor_gt     0.072
_refine_ls_wR_factor_ref     0.073
_refine_ls_goodness_of_fit_ref     1.15
_refine_ls_restrained_S_all     1.15
_refine_ls_number_reflns     2099
_refine_ls_number_parameters     173
_refine_ls_number_restraints     1
_refine_ls_hydrogen_treatment     constr
_refine_ls_weighting_scheme     calc
_refine_ls_weighting_details
         'calc w=1/[\s^2^(Fo^2^)+(0.0313P)^2^+0.1510P] where P=(Fo^2^+2Fc^2^)/3'
_atom_sites_solution_hydrogens     difmap
_atom_sites_solution_primary     direct
_atom_sites_solution_secondary     difmap
_refine_ls_shift/su_max     0.000
_refine_ls_shift/su_mean     0.000
_refine_diff_density_max     0.13
_refine_diff_density_min     -0.14
_refine_ls_extinction_method     none
_refine_ls_extinction_coef     ?
_refine_ls_abs_structure_details     'Flack (1983), 687 Friedel pairs'
_refine_ls_abs_structure_Flack     0.08(6)
loop_
    _atom_type_symbol
    _atom_type_description
    _atom_type_scat_dispersion_real
    _atom_type_scat_dispersion_imag
    _atom_type_scat_source
    'C' 'C' 0.0033 0.0016
                         'International Tables Vol C Tables 4.2.6.8 and 6.1.1.4'
    'H' 'H' 0.0000 0.0000
                         'International Tables Vol C Tables 4.2.6.8 and 6.1.1.4'
    'O' 'O' 0.0106 0.0060
                         'International Tables Vol C Tables 4.2.6.8 and 6.1.1.4'
    'Cl' 'Cl' 0.1484 0.1585
                         'International Tables Vol C Tables 4.2.6.8 and 6.1.1.4'
_computing_data_collection     'COLLECT (Hooft, 1998)'
_computing_cell_refinement     'DENZO (Otwinowski & Minor, 1997)'
_computing_data_reduction     'SCALEPACK (Otwinowski & Minor, 1997)'
_computing_structure_solution     'SHELXS97 (Sheldrick, 2008)'
_computing_structure_refinement     'SHELXL97 (Sheldrick, 2008)'
_computing_molecular_graphics     'ORTEP-3 for Windows (Farrugia, 1997)'
_computing_publication_material     'SHELXL97 (Sheldrick, 2008)'
loop_
    _atom_site_type_symbol
    _atom_site_label
    _atom_site_fract_x
    _atom_site_fract_y
    _atom_site_fract_z
    _atom_site_U_iso_or_equiv
    _atom_site_adp_type
    _atom_site_calc_flag
    _atom_site_refinement_flags
    _atom_site_occupancy
    _atom_site_disorder_assembly
    _atom_site_disorder_group
    Cl Cl1 0.28612(5) 0.84356(13) -0.07337(2) 0.03991(15) Uani d . 1 . .
    O O1 1.26882(11) 0.5880(4) 0.35589(7) 0.0330(3) Uani d . 1 . .
    O O2 0.67938(12) 0.6392(4) 0.39544(8) 0.0413(4) Uani d . 1 . .
    C C1 0.85889(16) 0.6328(4) 0.33613(10) 0.0247(4) Uani d . 1 . .
    C C2 0.90929(17) 0.7521(4) 0.27311(10) 0.0267(4) Uani d . 1 . .
    H H2 0.8490 0.8486 0.2242 0.032 Uiso calc R 1 . .
    C C3 1.04622(18) 0.7304(5) 0.28148(10) 0.0290(4) Uani d . 1 . .
    H H3 1.0797 0.8125 0.2385 0.035 Uiso calc R 1 . .
    C C4 1.13507(16) 0.5884(4) 0.35290(10) 0.0253(4) Uani d . 1 . .
    C C5 1.08649(17) 0.4606(5) 0.41555(10) 0.0264(4) Uani d . 1 . .
    H H5 1.1465 0.3585 0.4637 0.032 Uiso calc R 1 . .
    C C6 0.94934(17) 0.4851(5) 0.40622(10) 0.0261(4) Uani d . 1 . .
    H H6 0.9158 0.3989 0.4488 0.031 Uiso calc R 1 . .
    C C7 1.36446(17) 0.4448(5) 0.42797(12) 0.0365(5) Uani d . 1 . .
    H H7A 1.4561 0.4645 0.4229 0.044 Uiso calc R 1 . .
    H H7B 1.3430 0.2022 0.4330 0.044 Uiso calc R 1 . .
    H H7C 1.3598 0.5697 0.4773 0.044 Uiso calc R 1 . .
    C C8 0.71475(17) 0.6756(5) 0.33309(10) 0.0287(4) Uani d . 1 . .
    C C9 0.61392(17) 0.7636(5) 0.25241(10) 0.0284(4) Uani d . 1 . .
    H H9 0.6357 0.7207 0.2026 0.034 Uiso calc R 1 . .
    C C10 0.49465(16) 0.9000(5) 0.24782(10) 0.0276(4) Uani d . 1 . .
    H H10 0.4780 0.9468 0.2990 0.033 Uiso calc R 1 . .
    C C11 0.38516(17) 0.9868(5) 0.17214(11) 0.0252(3) Uani d . 1 . .
    C C12 0.38969(16) 0.8919(5) 0.09297(10) 0.0267(4) Uani d . 1 . .
    H H12 0.4662 0.7735 0.0865 0.032 Uiso calc R 1 . .
    C C13 0.28167(17) 0.9727(5) 0.02468(10) 0.0280(4) Uani d . 1 . .
    C C14 0.16803(17) 1.1442(5) 0.03152(11) 0.0311(4) Uani d . 1 . .
    H H14 0.0946 1.1960 -0.0164 0.037 Uiso calc R 1 . .
    C C15 0.16385(18) 1.2383(5) 0.10952(12) 0.0325(4) Uani d . 1 . .
    H H15 0.0870 1.3567 0.1154 0.039 Uiso calc R 1 . .
    C C16 0.27161(17) 1.1606(5) 0.17948(11) 0.0290(4) Uani d . 1 . .
    H H16 0.2677 1.2268 0.2328 0.035 Uiso calc R 1 . .
loop_
    _atom_site_aniso_label
    _atom_site_aniso_U_11
    _atom_site_aniso_U_22
    _atom_site_aniso_U_33
    _atom_site_aniso_U_12
    _atom_site_aniso_U_13
    _atom_site_aniso_U_23
    Cl1 0.0526(3) 0.0409(3) 0.0234(2) -0.0034(2) 0.00716(18) 0.0004(2)
    O1 0.0243(6) 0.0444(8) 0.0294(6) 0.0004(6) 0.0068(5) 0.0020(6)
    O2 0.0302(6) 0.0675(10) 0.0268(6) 0.0045(7) 0.0093(5) 0.0055(7)
    C1 0.0258(8) 0.0247(8) 0.0214(8) -0.0002(7) 0.0037(6) -0.0034(7)
    C2 0.0300(9) 0.0279(9) 0.0201(8) 0.0004(7) 0.0044(6) 0.0020(7)
    C3 0.0323(8) 0.0330(9) 0.0217(8) -0.0033(7) 0.0082(6) -0.0001(7)
    C4 0.0255(8) 0.0254(8) 0.0242(8) -0.0018(7) 0.0061(6) -0.0042(7)
    C5 0.0280(8) 0.0268(8) 0.0216(8) 0.0014(7) 0.0034(6) -0.0002(7)
    C6 0.0313(8) 0.0264(8) 0.0207(8) -0.0007(7) 0.0080(6) -0.0009(7)
    C7 0.0260(8) 0.0436(12) 0.0349(10) 0.0017(8) 0.0017(7) 0.0037(9)
    C8 0.0284(8) 0.0325(9) 0.0235(8) -0.0005(8) 0.0055(7) -0.0017(8)
    C9 0.0262(8) 0.0349(10) 0.0227(8) -0.0006(7) 0.0053(6) -0.0029(8)
    C10 0.0294(8) 0.0307(10) 0.0222(8) -0.0002(8) 0.0071(6) 0.0001(7)
    C11 0.0244(7) 0.0245(8) 0.0263(8) -0.0041(7) 0.0069(6) 0.0010(7)
    C12 0.0259(8) 0.0266(9) 0.0270(8) -0.0022(7) 0.0070(6) -0.0001(8)
    C13 0.0331(9) 0.0246(8) 0.0250(8) -0.0075(7) 0.0067(7) 0.0008(7)
    C14 0.0276(8) 0.0280(9) 0.0319(9) -0.0034(8) 0.0003(7) 0.0064(8)
    C15 0.0249(8) 0.0292(10) 0.0427(10) 0.0014(7) 0.0090(7) 0.0026(8)
    C16 0.0284(8) 0.0298(9) 0.0291(9) -0.0014(8) 0.0091(7) -0.0001(8)
_geom_special_details
;
All esds (except the esd in the dihedral angle between two l.s. planes) are
estimated using the full covariance matrix. The cell esds are taken into
account individually in the estimation of esds in distances, angles and
torsion angles; correlations between esds in cell parameters are only used
when they are defined by crystal symmetry. An approximate (isotropic)
treatment of cell esds is used for estimating esds involving l.s. planes.
;
loop_
    _geom_bond_atom_site_label_1
    _geom_bond_atom_site_label_2
    _geom_bond_site_symmetry_2
    _geom_bond_distance
    _geom_bond_publ_flag
    Cl1 C13 . 1.747(2) ?
    O1 C4 . 1.369(2) ?
    O1 C7 . 1.431(2) ?
    O2 C8 . 1.225(2) ?
    C1 C6 . 1.393(2) ?
    C1 C2 . 1.400(2) ?
    C1 C8 . 1.485(2) ?
    C2 C3 . 1.383(2) ?
    C2 H2 . 0.9500 ?
    C3 C4 . 1.393(2) ?
    C3 H3 . 0.9500 ?
    C4 C5 . 1.395(2) ?
    C5 C6 . 1.382(2) ?
    C5 H5 . 0.9500 ?
    C6 H6 . 0.9500 ?
    C7 H7A . 0.9800 ?
    C7 H7B . 0.9800 ?
    C7 H7C . 0.9800 ?
    C8 C9 . 1.486(2) ?
    C9 C10 . 1.323(2) ?
    C9 H9 . 0.9500 ?
    C10 C11 . 1.470(2) ?
    C10 H10 . 0.9500 ?
    C11 C16 . 1.393(2) ?
    C11 C12 . 1.404(2) ?
    C12 C13 . 1.379(2) ?
    C12 H12 . 0.9500 ?
    C13 C14 . 1.387(3) ?
    C14 C15 . 1.383(3) ?
    C14 H14 . 0.9500 ?
    C15 C16 . 1.392(2) ?
    C15 H15 . 0.9500 ?
    C16 H16 . 0.9500 ?
loop_
    _geom_angle_atom_site_label_1
    _geom_angle_atom_site_label_2
    _geom_angle_atom_site_label_3
    _geom_angle_site_symmetry_1
    _geom_angle_site_symmetry_3
    _geom_angle
    _geom_angle_publ_flag
    C4 O1 C7 . . 117.56(13) ?
    C6 C1 C2 . . 118.44(15) ?
    C6 C1 C8 . . 118.99(14) ?
    C2 C1 C8 . . 122.48(14) ?
    C3 C2 C1 . . 120.48(15) ?
    C3 C2 H2 . . 119.8 ?
    C1 C2 H2 . . 119.8 ?
    C2 C3 C4 . . 120.00(15) ?
    C2 C3 H3 . . 120.0 ?
    C4 C3 H3 . . 120.0 ?
    O1 C4 C3 . . 115.28(14) ?
    O1 C4 C5 . . 124.30(15) ?
    C3 C4 C5 . . 120.42(15) ?
    C6 C5 C4 . . 118.77(15) ?
    C6 C5 H5 . . 120.6 ?
    C4 C5 H5 . . 120.6 ?
    C5 C6 C1 . . 121.85(15) ?
    C5 C6 H6 . . 119.1 ?
    C1 C6 H6 . . 119.1 ?
    O1 C7 H7A . . 109.5 ?
    O1 C7 H7B . . 109.5 ?
    H7A C7 H7B . . 109.5 ?
    O1 C7 H7C . . 109.5 ?
    H7A C7 H7C . . 109.5 ?
    H7B C7 H7C . . 109.5 ?
    O2 C8 C1 . . 120.99(15) ?
    O2 C8 C9 . . 120.56(15) ?
    C1 C8 C9 . . 118.44(14) ?
    C10 C9 C8 . . 121.97(15) ?
    C10 C9 H9 . . 119.0 ?
    C8 C9 H9 . . 119.0 ?
    C9 C10 C11 . . 127.06(15) ?
    C9 C10 H10 . . 116.5 ?
    C11 C10 H10 . . 116.5 ?
    C16 C11 C12 . . 119.01(16) ?
    C16 C11 C10 . . 118.85(15) ?
    C12 C11 C10 . . 122.11(15) ?
    C13 C12 C11 . . 119.15(16) ?
    C13 C12 H12 . . 120.4 ?
    C11 C12 H12 . . 120.4 ?
    C12 C13 C14 . . 122.17(16) ?
    C12 C13 Cl1 . . 118.86(14) ?
    C14 C13 Cl1 . . 118.94(13) ?
    C15 C14 C13 . . 118.62(15) ?
    C15 C14 H14 . . 120.7 ?
    C13 C14 H14 . . 120.7 ?
    C14 C15 C16 . . 120.40(16) ?
    C14 C15 H15 . . 119.8 ?
    C16 C15 H15 . . 119.8 ?
    C15 C16 C11 . . 120.65(16) ?
    C15 C16 H16 . . 119.7 ?
    C11 C16 H16 . . 119.7 ?
loop_
    _geom_torsion_atom_site_label_1
    _geom_torsion_atom_site_label_2
    _geom_torsion_atom_site_label_3
    _geom_torsion_atom_site_label_4
    _geom_torsion_site_symmetry_1
    _geom_torsion_site_symmetry_2
    _geom_torsion_site_symmetry_3
    _geom_torsion_site_symmetry_4
    _geom_torsion
    _geom_torsion_publ_flag
    C6 C1 C2 C3 . . . . -1.5(3) ?
    C8 C1 C2 C3 . . . . 174.97(16) ?
    C1 C2 C3 C4 . . . . 0.2(3) ?
    C7 O1 C4 C3 . . . . -179.98(16) ?
    C7 O1 C4 C5 . . . . 0.4(2) ?
    C2 C3 C4 O1 . . . . -178.27(15) ?
    C2 C3 C4 C5 . . . . 1.4(3) ?
    O1 C4 C5 C6 . . . . 178.08(17) ?
    C3 C4 C5 C6 . . . . -1.5(2) ?
    C4 C5 C6 C1 . . . . 0.2(3) ?
    C2 C1 C6 C5 . . . . 1.4(3) ?
    C8 C1 C6 C5 . . . . -175.25(16) ?
    C6 C1 C8 O2 . . . . 12.6(3) ?
    C2 C1 C8 O2 . . . . -163.87(19) ?
    C6 C1 C8 C9 . . . . -167.35(17) ?
    C2 C1 C8 C9 . . . . 16.2(2) ?
    O2 C8 C9 C10 . . . . 19.7(3) ?
    C1 C8 C9 C10 . . . . -160.40(17) ?
    C8 C9 C10 C11 . . . . -177.75(17) ?
    C9 C10 C11 C16 . . . . -173.68(18) ?
    C9 C10 C11 C12 . . . . 8.1(3) ?
    C16 C11 C12 C13 . . . . -0.1(3) ?
    C10 C11 C12 C13 . . . . 178.09(16) ?
    C11 C12 C13 C14 . . . . -0.2(3) ?
    C11 C12 C13 Cl1 . . . . -178.31(13) ?
    C12 C13 C14 C15 . . . . 0.4(3) ?
    Cl1 C13 C14 C15 . . . . 178.47(14) ?
    C13 C14 C15 C16 . . . . -0.2(3) ?
    C14 C15 C16 C11 . . . . -0.1(3) ?
    C12 C11 C16 C15 . . . . 0.2(3) ?
    C10 C11 C16 C15 . . . . -178.02(16) ?
loop_
    _geom_hbond_atom_site_label_D
    _geom_hbond_atom_site_label_H
    _geom_hbond_atom_site_label_A
    _geom_hbond_site_symmetry_A
    _geom_hbond_distance_DH
    _geom_hbond_distance_HA
    _geom_hbond_distance_DA
    _geom_hbond_angle_DHA
    C7 H7A O2 1_655 0.98 2.58 3.545(2) 168
    C16 H16 O1 1_465 0.95 2.51 3.424(2) 162
