# Supplementary material for: (E)-3-(3-Chloro­phen­yl)-1-(4-methoxy­phen­yl)prop-2-en-1-one
Source: Acta Crystallogr Sect E Struct Rep Online. 2010 May 15;66(Pt 6):o1346–7. doi: 10.1107/S1600536810017150 (PMC2979640; doi:10.1107/S1600536810017150)
Supplement: Supplementary file 2 [file e-66-o1346-Isup2.hkl]

#
# h,k,l, Fc-squared, Fo-squared, sigma(Fo-squared) and status flag
#
data_I
_shelx_title ' Compound COLORLESS PLATE (CELL FROM 1186)'
_shelx_refln_list_code          4
_shelx_F_calc_maximum       38.50
_exptl_crystal_F_000       284.00
_reflns_d_resolution_high  0.8409
 
loop_
 _symmetry_equiv_pos_as_xyz
 'x, y, z'
 '-x, y+1/2, -z'
 
_cell_length_a    10.3415
_cell_length_b     3.8938
_cell_length_c    16.9152
_cell_angle_alpha  90.000
_cell_angle_beta  107.582
_cell_angle_gamma  90.000
 
_shelx_F_squared_multiplier     1.000
 
loop_
 _refln_index_h
 _refln_index_k
 _refln_index_l
 _refln_F_squared_calc
 _refln_F_squared_meas
 _refln_F_squared_sigma
 _refln_observed_status
   0  -4   0       35.89       30.80      1.34 o
   1  -4   0       22.03       20.28      0.89 o
   2  -4   0       84.90       83.76      2.99 o
   3  -4   0        9.13        8.19      0.56 o
   4  -4   0       18.00       18.17      0.92 o
   5  -4   0       25.34       21.98      1.01 o
   1  -3   0      463.79      468.33      8.42 o
   2  -3   0       13.55       12.32      0.32 o
   3  -3   0      107.25      109.88      3.56 o
   4  -3   0       36.93       31.32      1.24 o
   5  -3   0        5.80        5.72      0.41 o
   6  -3   0      187.15      176.99      6.08 o
   7  -3   0       48.56       48.62      1.76 o
   8  -3   0       49.85       47.21      1.87 o
   0  -2   0       31.09       27.70      1.01 o
   1  -2   0      272.65      276.39      4.31 o
   2  -2   0      255.05      263.61      4.21 o
   3  -2   0       69.76       79.41      1.54 o
   4  -2   0       18.24       17.21      0.33 o
   5  -2   0        7.66        7.86      0.21 o
   6  -2   0       45.45       44.08      1.11 o
   7  -2   0      114.04      110.47      2.66 o
   8  -2   0       29.65       29.21      0.80 o
   9  -2   0       14.69       14.65      0.47 o
   1  -1   0     1429.90     1464.29     45.12 o
   2  -1   0      593.09      602.94     10.76 o
   3  -1   0      258.42      241.35      5.27 o
   4  -1   0      190.19      182.29      4.08 o
   5  -1   0      515.85      512.20     11.32 o
   6  -1   0       23.58       21.87      0.81 o
   7  -1   0       44.45       46.07      1.59 o
   8  -1   0      190.29      198.73      6.44 o
   9  -1   0       13.62       13.29      0.43 o
  10  -1   0       17.46       14.82      0.78 o
  11  -1   0       45.86       45.49      1.96 o
   1   0   0        0.05       -0.01      0.05 o
   3   0   0     1036.78     1022.22     22.11 o
   4   0   0      115.12      135.78      3.09 o
   5   0   0     1440.57     1474.70     45.04 o
   6   0   0       26.09       30.63      0.79 o
   7   0   0      242.81      234.40      5.39 o
   8   0   0       36.90       36.60      1.31 o
  10   0   0        8.45       12.08      0.69 o
  11   0   0       27.18       23.79      1.05 o
   2   1   0      597.41      603.55     13.20 o
   3   1   0      259.37      243.27      4.43 o
   4   1   0      192.25      185.72      3.45 o
   5   1   0      512.55      513.88      9.24 o
   6   1   0       25.58       23.16      0.50 o
   7   1   0       44.44       46.24      0.92 o
   8   1   0      195.09      192.77      3.69 o
   9   1   0       14.41       13.77      0.46 o
  10   1   0       18.76       18.54      0.85 o
  11   1   0       46.25       46.53      1.90 o
   0   2   0       26.32       24.30      0.61 o
   1   2   0      275.29      283.62      5.20 o
   2   2   0      244.86      252.21      3.53 o
   3   2   0       72.45       82.63      1.57 o
   4   2   0       18.50       18.14      0.53 o
   5   2   0        6.22        7.18      0.22 o
   6   2   0       45.99       45.82      0.96 o
   7   2   0      108.93      101.01      1.99 o
   8   2   0       29.05       29.38      0.84 o
   9   2   0       14.80       15.10      0.72 o
  10   2   0       73.57       72.74      2.74 o
   1   3   0      468.97      491.18      8.89 o
   2   3   0       14.38       12.43      0.39 o
   3   3   0      106.46      111.70      2.68 o
   4   3   0       35.81       32.54      0.88 o
   5   3   0        6.22        6.05      0.17 o
   6   3   0      187.92      195.52      3.71 o
   7   3   0       48.45       44.41      1.23 o
   8   3   0       51.46       48.06      1.84 o
   0   4   0       39.03       38.30      1.53 o
   1   4   0       22.44       22.48      0.70 o
   2   4   0       86.52       93.22      2.26 o
   3   4   0        8.54        6.69      0.27 o
   4   4   0       18.43       20.45      0.61 o
   5   4   0       26.53       25.78      0.78 o
  -6  -4   1       11.74       11.91      0.72 o
  -5  -4   1       21.77       18.70      0.91 o
  -4  -4   1        2.24        2.41      0.41 o
  -3  -4   1       31.75       30.70      1.23 o
  -2  -4   1        6.07        4.67      0.29 o
  -1  -4   1        5.22        3.99      0.27 o
   0  -4   1       18.56       21.98      1.07 o
   1  -4   1        8.39        9.08      0.58 o
   2  -4   1        8.99        9.74      0.60 o
   3  -4   1       34.01       35.64      1.40 o
   4  -4   1        8.21        7.51      0.52 o
   5  -4   1        9.87       10.71      0.69 o
  -9  -3   1        1.43        1.09      0.26 o
  -8  -3   1       44.25       42.86      1.54 o
  -7  -3   1      101.30      100.82      3.53 o
  -6  -3   1       20.35       21.24      0.94 o
  -5  -3   1        1.49        1.57      0.24 o
  -4  -3   1        1.00        0.53      0.29 o
  -3  -3   1      127.63      130.01      3.10 o
  -2  -3   1       24.48       22.60      0.53 o
  -1  -3   1      108.25      112.55      2.16 o
   0  -3   1       36.92       35.78      0.74 o
   1  -3   1       57.77       55.57      1.10 o
   2  -3   1      148.38      149.41      4.83 o
   3  -3   1      112.76      117.52      3.95 o
   4  -3   1       12.59       11.82      0.55 o
   5  -3   1       66.84       65.35      2.45 o
   6  -3   1       73.60       75.77      2.79 o
   7  -3   1       26.66       28.12      1.15 o
   8  -3   1       54.97       56.35      2.09 o
 -10  -2   1       41.15       38.57      1.69 o
  -9  -2   1       25.06       25.13      0.74 o
  -8  -2   1       19.61       20.25      0.58 o
  -7  -2   1      326.66      329.53      7.40 o
  -6  -2   1       25.22       27.02      0.61 o
  -5  -2   1      447.74      460.48      8.35 o
  -4  -2   1       31.01       30.19      0.54 o
  -3  -2   1      842.62      846.54     15.09 o
  -2  -2   1      672.78      678.38     10.45 o
  -1  -2   1      336.24      328.63      5.15 o
   0  -2   1      828.18      815.40     12.52 o
   1  -2   1      530.33      562.12      8.78 o
   2  -2   1      365.42      349.55      6.35 o
   3  -2   1       15.05       14.13      0.28 o
   4  -2   1       96.45       90.56      1.76 o
   5  -2   1       82.89       82.75      1.97 o
   6  -2   1       58.03       55.57      1.38 o
   7  -2   1      215.43      222.73      5.07 o
   8  -2   1       57.17       54.38      1.37 o
   9  -2   1       22.97       22.33      0.70 o
 -11  -1   1      122.76      131.00      4.52 o
 -10  -1   1      243.12      239.34      8.02 o
  -9  -1   1       21.32       24.18      0.70 o
  -8  -1   1       23.03       22.25      0.61 o
  -7  -1   1       25.23       24.06      0.64 o
  -6  -1   1      140.53      140.49      3.22 o
  -5  -1   1      208.47      224.40      4.07 o
  -4  -1   1     1032.95     1049.04     18.60 o
  -3  -1   1      137.04      134.70      2.15 o
   1  -1   1      642.59      624.50     13.73 o
   2  -1   1      156.19      155.35      3.54 o
   3  -1   1      221.81      203.81      4.49 o
   4  -1   1       85.09       77.39      1.79 o
   5  -1   1      168.71      171.61      3.88 o
   6  -1   1      131.07      133.48      4.35 o
   7  -1   1      359.26      366.60     11.47 o
   8  -1   1      144.04      153.97      4.98 o
   9  -1   1       37.37       41.02      1.54 o
  10  -1   1       29.62       30.56      1.33 o
  11  -1   1        8.80        9.49      0.61 o
 -11   0   1        9.44        6.41      0.42 o
 -10   0   1        3.30        1.84      0.30 o
  -9   0   1       14.54       16.96      0.74 o
  -8   0   1        5.84        4.75      0.15 o
  -7   0   1      115.38      106.29      2.55 o
  -6   0   1       46.73       49.36      1.21 o
  -5   0   1      187.75      229.79      5.15 o
  -4   0   1        0.01       -0.14      0.14 o
  -3   0   1        5.28        7.26      0.22 o
   3   0   1      137.38      132.20      2.98 o
   4   0   1      697.88      692.76     15.11 o
   5   0   1        0.61        0.53      0.13 o
   6   0   1       66.25       54.61      1.32 o
   7   0   1      352.32      354.53     11.16 o
   8   0   1       13.54       15.10      0.65 o
   9   0   1      411.77      444.46     14.45 o
  10   0   1      118.97      126.80      4.38 o
  11   0   1       44.80       44.66      1.90 o
 -11   1   1      121.81      137.73      4.71 o
 -10   1   1      244.61      238.86      7.82 o
  -9   1   1       19.59       24.27      0.97 o
  -8   1   1       25.23       22.86      0.50 o
  -7   1   1       23.74       22.80      0.50 o
  -6   1   1      143.36      140.57      2.64 o
  -5   1   1      208.80      219.34      4.02 o
  -4   1   1     1017.41     1015.72     17.90 o
  -3   1   1      133.13      125.89      2.29 o
   1   1   1      646.17      633.95     13.83 o
   2   1   1      156.61      158.68      3.50 o
   3   1   1      231.54      211.81      3.86 o
   4   1   1       84.47       80.41      1.83 o
   5   1   1      176.04      179.46      4.05 o
   6   1   1      129.91      127.21      2.37 o
   7   1   1      361.72      365.19      6.61 o
   8   1   1      147.52      145.74      2.76 o
   9   1   1       37.55       38.80      1.00 o
  10   1   1       31.61       29.82      1.28 o
  11   1   1        9.05       10.87      0.75 o
 -10   2   1       41.53       44.78      1.74 o
  -9   2   1       25.52       28.19      1.18 o
  -8   2   1       20.21       20.12      0.89 o
  -7   2   1      323.91      319.08      7.17 o
  -6   2   1       24.71       26.76      0.73 o
  -5   2   1      455.13      461.41     10.21 o
  -4   2   1       31.93       30.97      0.65 o
  -3   2   1      858.34      885.97     15.80 o
  -2   2   1      685.06      685.80      9.38 o
  -1   2   1      336.85      326.73      4.58 o
   0   2   1      822.66      821.94     12.74 o
   1   2   1      525.22      553.52      8.57 o
   2   2   1      360.09      337.54      6.12 o
   3   2   1       14.93       13.77      0.30 o
   4   2   1       98.95       96.65      2.25 o
   5   2   1       80.67       84.21      1.59 o
   6   2   1       58.15       57.57      1.12 o
   7   2   1      222.74      218.61      4.11 o
   8   2   1       57.72       54.15      1.36 o
   9   2   1       21.84       26.48      1.18 o
  10   2   1       56.59       52.93      2.52 o
  -9   3   1        1.29        1.55      0.22 o
  -8   3   1       42.92       41.46      1.15 o
  -7   3   1       99.99      100.89      2.48 o
  -6   3   1       22.49       23.57      0.54 o
  -5   3   1        1.50        1.64      0.08 o
  -4   3   1        0.59        0.57      0.04 o
  -3   3   1      124.59      125.34      2.97 o
  -2   3   1       23.76       20.76      0.45 o
  -1   3   1      113.51      116.32      1.66 o
   0   3   1       35.90       36.12      0.74 o
   1   3   1       56.77       57.42      1.17 o
   2   3   1      148.27      151.53      3.50 o
   3   3   1      115.09      116.05      2.73 o
   4   3   1       13.40       12.36      0.43 o
   5   3   1       64.42       63.03      1.08 o
   6   3   1       70.31       75.02      1.87 o
   7   3   1       25.68       27.21      1.09 o
   8   3   1       56.31       56.45      2.13 o
  -6   4   1       11.72       11.70      0.49 o
  -5   4   1       20.20       20.78      0.65 o
  -4   4   1        2.27        1.50      0.17 o
  -3   4   1       32.39       32.40      0.95 o
  -2   4   1        6.40        5.63      0.23 o
  -1   4   1        4.92        5.12      0.31 o
   0   4   1       18.78       21.55      0.72 o
   1   4   1        8.40        8.40      0.27 o
   2   4   1        7.70        7.72      0.29 o
   3   4   1       33.77       33.85      0.93 o
   4   4   1        8.12        9.84      0.41 o
   5   4   1        9.87        8.85      0.42 o
  -6  -4   2       36.29       35.97      1.78 o
  -5  -4   2       16.51       17.08      0.84 o
  -4  -4   2       38.62       37.31      1.43 o
  -3  -4   2       78.37       87.53      3.06 o
  -2  -4   2        0.98        1.25      0.28 o
  -1  -4   2      135.21      129.94      4.72 o
   0  -4   2       15.87       12.56      0.72 o
   1  -4   2       66.91       68.79      2.46 o
   2  -4   2        7.66        7.11      0.59 o
   4  -4   2       55.83       51.33      2.08 o
   5  -4   2       31.70       32.22      1.65 o
  -9  -3   2       24.93       21.47      1.17 o
  -8  -3   2       41.84       41.86      1.64 o
  -7  -3   2      112.79      114.86      3.97 o
  -6  -3   2        8.29        8.42      0.48 o
  -5  -3   2       36.07       36.53      1.34 o
  -4  -3   2       50.57       51.68      1.33 o
  -3  -3   2      143.55      145.89      3.43 o
  -2  -3   2       41.70       41.86      0.84 o
  -1  -3   2       35.89       34.72      0.73 o
   0  -3   2       18.41       16.70      0.48 o
   1  -3   2       38.97       37.43      0.98 o
   2  -3   2       77.33       77.55      2.66 o
   3  -3   2       20.30       19.95      0.83 o
   4  -3   2       12.99       12.36      0.54 o
   5  -3   2       68.86       64.81      2.29 o
   6  -3   2       45.26       44.04      1.68 o
   7  -3   2       18.38       16.73      0.86 o
   8  -3   2        4.38        7.18      0.46 o
 -10  -2   2        5.46        5.61      0.41 o
  -9  -2   2        8.22        7.63      0.29 o
  -8  -2   2        7.54        6.50      0.25 o
  -7  -2   2       12.79       14.53      0.42 o
  -6  -2   2        4.88        3.88      0.19 o
  -5  -2   2       41.41       41.66      0.84 o
  -4  -2   2       71.58       69.61      1.18 o
  -3  -2   2      813.01      819.99     14.67 o
  -2  -2   2      139.15      149.26      2.41 o
  -1  -2   2      237.96      228.39      2.89 o
   0  -2   2      463.02      458.76      8.20 o
   1  -2   2      631.49      645.82     14.12 o
   2  -2   2      528.67      527.68     11.63 o
   3  -2   2       56.67       58.55      1.13 o
   4  -2   2      250.35      237.53      5.42 o
   5  -2   2      127.70      129.45      4.14 o
   6  -2   2      539.45      550.76     17.24 o
   7  -2   2      239.66      241.83      7.97 o
   8  -2   2       18.37       19.32      0.84 o
   9  -2   2       35.67       37.88      0.99 o
 -11  -1   2       43.38       45.24      1.74 o
 -10  -1   2       41.55       40.67      1.57 o
  -9  -1   2      154.89      154.05      5.21 o
  -8  -1   2        5.97        7.08      0.25 o
  -7  -1   2       71.89       71.27      1.67 o
  -6  -1   2       36.05       37.47      0.91 o
  -5  -1   2      407.28      407.27      7.35 o
  -4  -1   2     1014.24     1065.70     16.32 o
  -3  -1   2      563.45      570.79      8.85 o
  -1  -1   2     1120.34     1051.04     32.22 o
   1  -1   2      379.33      377.92      6.72 o
   2  -1   2      422.54      418.43      9.22 o
   3  -1   2      170.94      161.18      3.61 o
   4  -1   2       78.89       80.96      1.89 o
   5  -1   2      586.01      585.19     13.14 o
   6  -1   2      221.43      223.19      7.10 o
   7  -1   2      783.85      782.42     24.18 o
   8  -1   2      203.29      206.64      6.66 o
   9  -1   2       85.69       84.44      3.06 o
  10  -1   2       18.39       17.67      0.86 o
  11  -1   2       11.76       15.81      0.98 o
 -12   0   2       39.94       47.47      2.38 o
 -11   0   2       14.32       10.58      0.58 o
 -10   0   2        0.29        0.07      0.26 o
  -9   0   2        0.97        0.20      0.34 o
  -8   0   2       51.94       52.30      1.83 o
  -7   0   2      281.34      283.94      6.55 o
  -6   0   2      283.66      291.47      6.53 o
  -5   0   2      292.43      278.86      6.19 o
  -4   0   2      127.68      122.73      2.80 o
  -3   0   2      945.61      905.74     19.51 o
   1   0   2       56.90       59.03      1.42 o
   2   0   2      905.69      897.95     19.42 o
   3   0   2       26.94       29.15      0.73 o
   4   0   2      111.39      108.40      2.51 o
   5   0   2      107.11      117.52      2.68 o
   6   0   2       24.00       27.05      0.71 o
   7   0   2        0.02       -0.28      0.21 o
   8   0   2      152.76      160.32      5.39 o
   9   0   2        5.50        4.80      0.39 o
  10   0   2        4.23        5.89      0.51 o
  11   0   2       25.16       28.61      1.52 o
 -11   1   2       42.26       46.32      1.76 o
 -10   1   2       41.62       36.71      1.50 o
  -9   1   2      150.25      143.36      4.73 o
  -8   1   2        6.31        6.27      0.28 o
  -7   1   2       71.68       70.13      1.65 o
  -6   1   2       35.72       35.75      0.92 o
  -5   1   2      400.88      392.82      8.69 o
  -4   1   2     1022.34     1046.24     22.56 o
  -3   1   2      561.91      551.78     12.04 o
  -1   1   2     1114.10     1095.53     23.70 o
   1   1   2      387.42      390.26     12.07 o
   2   1   2      417.32      409.64     12.62 o
   3   1   2      168.95      157.59      3.49 o
   4   1   2       79.01       86.95      2.07 o
   5   1   2      577.43      578.48     12.77 o
   6   1   2      221.75      226.16      5.11 o
   7   1   2      774.73      769.70     16.96 o
   8   1   2      206.46      198.90      4.70 o
   9   1   2       83.89       78.92      2.03 o
  10   1   2       18.80       22.57      1.06 o
  11   1   2       11.78       11.80      0.83 o
 -10   2   2        6.20        6.19      0.49 o
  -9   2   2        8.41        8.10      0.51 o
  -8   2   2        7.07        6.93      0.31 o
  -7   2   2       12.25       12.02      0.53 o
  -6   2   2        4.89        3.96      0.22 o
  -5   2   2       40.65       38.11      0.80 o
  -4   2   2       72.13       70.49      1.14 o
  -3   2   2      831.25      842.06     14.87 o
  -2   2   2      140.74      153.13      2.44 o
  -1   2   2      242.20      238.39      3.34 o
   0   2   2      475.32      488.04      7.64 o
   1   2   2      644.70      675.01     10.43 o
   2   2   2      524.82      518.93     11.25 o
   3   2   2       55.21       57.42      1.08 o
   4   2   2      249.05      241.16      5.37 o
   5   2   2      129.54      131.78      2.48 o
   6   2   2      551.16      554.97     10.03 o
   7   2   2      240.29      231.10      4.32 o
   8   2   2       17.93       16.68      0.53 o
   9   2   2       37.15       41.94      1.68 o
  10   2   2        9.18        5.58      0.51 o
  -9   3   2       23.67       22.45      0.85 o
  -8   3   2       42.86       44.49      1.24 o
  -7   3   2      116.73      122.32      2.39 o
  -6   3   2        7.75        7.98      0.24 o
  -5   3   2       36.66       34.25      0.72 o
  -4   3   2       54.55       51.33      0.88 o
  -3   3   2      143.52      144.77      2.38 o
  -2   3   2       46.09       45.70      0.71 o
  -1   3   2       34.73       32.43      0.49 o
   0   3   2       17.50       16.48      0.40 o
   1   3   2       37.07       37.77      0.80 o
   2   3   2       80.08       82.92      1.97 o
   3   3   2       21.40       21.27      0.63 o
   4   3   2       12.91       11.34      0.44 o
   5   3   2       73.41       74.27      1.28 o
   6   3   2       45.62       41.22      1.51 o
   7   3   2       19.56       18.46      0.85 o
   8   3   2        4.82        6.08      0.52 o
  -6   4   2       35.23       35.31      1.21 o
  -5   4   2       15.21       15.68      0.54 o
  -4   4   2       39.37       35.38      0.92 o
  -3   4   2       78.22       78.86      1.97 o
  -2   4   2        1.07        1.03      0.07 o
  -1   4   2      132.51      135.99      3.38 o
   0   4   2       16.53       14.86      0.38 o
   1   4   2       66.05       67.87      1.73 o
   2   4   2        6.90        5.68      0.25 o
   3   4   2       22.87       21.90      0.64 o
   4   4   2       53.02       53.38      1.44 o
   5   4   2       31.28       31.80      1.11 o
  -4  -4   3       74.85       66.10      2.51 o
  -3  -4   3        1.57        1.65      0.34 o
  -2  -4   3        3.13        2.61      0.35 o
  -1  -4   3       76.56       80.85      2.89 o
   0  -4   3       25.38       27.24      1.22 o
   1  -4   3       54.63       56.72      2.14 o
   2  -4   3       29.22       29.58      1.31 o
   3  -4   3       48.64       46.58      1.77 o
   4  -4   3        7.71        7.31      0.50 o
   5  -4   3        1.47        0.56      0.27 o
  -7  -3   3      144.74      137.80      4.71 o
  -6  -3   3       12.15       12.75      0.57 o
  -5  -3   3      284.09      285.39      6.47 o
  -4  -3   3      164.15      155.82      3.62 o
  -3  -3   3      134.80      138.38      4.58 o
  -2  -3   3      186.24      185.89      4.21 o
  -1  -3   3        9.52       10.17      0.20 o
   0  -3   3       72.01       67.57      1.67 o
   1  -3   3      181.01      185.72      6.14 o
   2  -3   3      191.89      186.48      6.24 o
   3  -3   3       12.29       11.22      0.60 o
   4  -3   3      124.19      117.32      4.01 o
   5  -3   3       64.10       63.67      2.46 o
   6  -3   3       49.01       48.28      1.80 o
   7  -3   3       47.40       46.49      1.98 o
   8  -3   3        2.32        1.65      0.24 o
 -10  -2   3       40.05       40.71      1.65 o
  -9  -2   3        2.40        2.97      0.32 o
  -8  -2   3      102.03      115.05      3.84 o
  -7  -2   3       70.58       68.02      1.37 o
  -6  -2   3       91.27       89.68      1.75 o
  -5  -2   3       38.51       36.64      0.64 o
  -4  -2   3      373.76      381.41      5.91 o
  -3  -2   3      779.32      779.14     12.06 o
  -2  -2   3      234.24      237.24      4.37 o
  -1  -2   3      263.78      255.26      3.95 o
   0  -2   3      365.56      371.11      8.21 o
   1  -2   3       21.76       17.11      0.64 o
   2  -2   3       96.84      101.94      1.93 o
   3  -2   3       83.63       72.84      1.74 o
   4  -2   3      114.68      108.66      3.54 o
   5  -2   3      118.39      120.55      3.86 o
   6  -2   3      247.99      249.18      8.09 o
   7  -2   3       34.46       32.43      1.27 o
   8  -2   3       18.00       19.24      0.87 o
 -10  -1   3        1.75        0.90      0.23 o
  -9  -1   3       95.52       86.15      3.04 o
  -8  -1   3       10.46       10.35      0.50 o
  -7  -1   3       54.35       62.29      2.05 o
  -6  -1   3       25.51       26.45      0.98 o
  -5  -1   3      678.92      711.58     15.64 o
  -4  -1   3       99.01       99.40      1.85 o
  -3  -1   3      192.79      197.94      3.13 o
  -2  -1   3       20.41       22.68      0.53 o
  -1  -1   3      291.24      290.21      5.26 o
   1  -1   3       57.48       59.93      1.39 o
   2  -1   3       48.08       51.90      1.20 o
   3  -1   3      233.31      234.31      5.29 o
   4  -1   3       21.11       23.49      0.60 o
   5  -1   3      440.31      444.98     13.80 o
   6  -1   3       10.32        8.21      0.44 o
   7  -1   3      122.37      124.86      4.14 o
   8  -1   3       17.64       15.44      0.65 o
   9  -1   3      157.94      167.59      5.59 o
  10  -1   3        9.81        8.73      0.58 o
 -12   0   3        0.06        0.26      0.28 o
 -11   0   3       12.68       12.40      0.72 o
 -10   0   3      104.55       89.21      3.15 o
  -9   0   3        0.02        0.17      0.31 o
  -8   0   3       89.28       93.16      3.10 o
  -7   0   3        9.12        6.88      0.28 o
  -6   0   3      240.98      234.49      5.20 o
  -4   0   3      613.36      602.33     13.18 o
  -3   0   3     1336.07     1296.47     28.01 o
  -2   0   3      168.32      158.37      2.87 o
  -1   0   3     1337.31      635.19     19.92 o
   1   0   3      315.20      325.84      7.13 o
   2   0   3     1032.32     1030.73     22.40 o
   3   0   3     1298.86     1349.01     29.25 o
   4   0   3     1482.08     1546.68     33.50 o
   5   0   3        0.70        0.73      0.11 o
   6   0   3      121.98      125.34      2.90 o
   7   0   3      877.38      884.68     27.36 o
   8   0   3        9.45       10.38      0.54 o
   9   0   3       32.59       31.32      1.28 o
  10   0   3       20.37       16.15      0.94 o
  11   0   3        0.39       -0.17      0.24 o
 -10   1   3        1.92        1.21      0.41 o
  -9   1   3       96.16       88.46      3.14 o
  -8   1   3       10.55       10.60      0.38 o
  -7   1   3       59.05       64.66      1.59 o
  -6   1   3       26.44       28.48      0.76 o
  -5   1   3      694.82      718.34     15.72 o
  -4   1   3      104.13      103.95      2.39 o
  -3   1   3      199.46      205.13      3.27 o
  -2   1   3       16.17       19.92      0.28 o
  -1   1   3      291.92      300.07      4.17 o
   1   1   3       59.77       64.81      2.14 o
   2   1   3       54.24       59.69      1.96 o
   3   1   3      239.37      243.08      5.39 o
   4   1   3       23.00       24.67      0.61 o
   5   1   3      444.07      458.37     10.31 o
   6   1   3       10.26        8.89      0.31 o
   7   1   3      115.93      113.40      2.70 o
   8   1   3       17.19       16.55      0.78 o
   9   1   3      155.57      154.13      5.06 o
  10   1   3        9.24       10.67      0.61 o
 -10   2   3       39.90       40.83      1.58 o
  -9   2   3        2.45        1.56      0.29 o
  -8   2   3      103.52      113.27      3.81 o
  -7   2   3       71.02       67.82      1.68 o
  -6   2   3       90.13       90.56      1.76 o
  -5   2   3       39.02       36.60      0.75 o
  -4   2   3      363.16      372.78      5.84 o
  -3   2   3      775.47      767.98     11.80 o
  -2   2   3      230.59      235.35      3.03 o
  -1   2   3      262.07      260.02      3.68 o
   0   2   3      364.19      377.80      5.88 o
   1   2   3       18.26       15.73      0.37 o
   2   2   3       94.90      103.88      1.95 o
   3   2   3       82.89       73.95      1.70 o
   4   2   3      115.42      111.38      2.08 o
   5   2   3      117.28      114.19      2.18 o
   6   2   3      247.92      252.31      4.71 o
   7   2   3       34.66       31.42      0.87 o
   8   2   3       18.53       19.21      0.62 o
   9   2   3        4.39        4.11      0.46 o
  -9   3   3        6.11        5.20      0.37 o
  -8   3   3        4.00        4.15      0.20 o
  -7   3   3      140.85      139.84      2.77 o
  -6   3   3       12.79       12.14      0.32 o
  -5   3   3      283.67      283.42      5.20 o
  -4   3   3      168.75      161.73      2.98 o
  -3   3   3      132.18      132.99      2.14 o
  -2   3   3      183.23      187.32      2.96 o
  -1   3   3        9.57       10.50      0.28 o
   0   3   3       66.97       66.41      1.31 o
   1   3   3      182.16      185.80      4.21 o
   2   3   3      188.77      205.31      4.69 o
   3   3   3       12.58        9.84      0.37 o
   4   3   3      124.20      125.62      2.98 o
   5   3   3       67.62       67.16      1.62 o
   6   3   3       49.06       47.51      1.70 o
   7   3   3       47.05       50.93      1.89 o
   8   3   3        2.26        3.51      0.35 o
  -6   4   3      100.82      104.26      3.28 o
  -5   4   3        8.72        5.69      0.29 o
  -4   4   3       75.91       74.91      1.87 o
  -3   4   3        1.17        1.15      0.11 o
  -2   4   3        2.93        2.88      0.26 o
  -1   4   3       76.68       77.23      1.57 o
   0   4   3       25.63       26.64      0.64 o
   1   4   3       55.08       54.33      1.32 o
   2   4   3       29.53       28.75      0.86 o
   3   4   3       49.56       45.24      1.25 o
   4   4   3        6.69        5.55      0.33 o
   5   4   3        1.57        1.52      0.24 o
  -5  -4   4        9.72       10.60      0.68 o
  -4  -4   4       29.32       26.03      1.17 o
  -3  -4   4       17.43       19.84      0.93 o
  -2  -4   4       12.09       13.90      0.74 o
  -1  -4   4        7.00        7.13      0.48 o
   0  -4   4       30.33       29.38      1.24 o
   1  -4   4       13.02       14.93      0.81 o
   2  -4   4       23.21       22.33      1.02 o
   3  -4   4      131.77      134.49      4.80 o
   4  -4   4       35.04       34.43      1.81 o
  -5  -3   4      221.05      226.43      7.34 o
  -4  -3   4       96.30       94.42      2.34 o
  -3  -3   4      175.82      173.07      4.06 o
  -2  -3   4       43.78       45.24      1.12 o
  -1  -3   4       30.66       27.50      0.75 o
   0  -3   4      311.86      314.03      9.85 o
   1  -3   4      126.52      123.89      4.05 o
   2  -3   4      225.41      233.46      7.55 o
   3  -3   4       15.56       17.16      0.74 o
   6  -3   4       98.29       94.78      3.49 o
   7  -3   4       29.40       34.21      1.34 o
 -10  -2   4        1.79        2.14      0.27 o
  -9  -2   4        9.37       10.09      0.53 o
  -8  -2   4       17.15       13.81      0.44 o
  -7  -2   4       50.74       47.13      1.23 o
  -6  -2   4      106.57      106.54      2.04 o
  -5  -2   4      165.84      167.35      3.75 o
  -4  -2   4      365.51      360.83      6.45 o
  -3  -2   4      436.58      446.94      7.96 o
  -2  -2   4      127.26      130.58      2.96 o
  -1  -2   4      283.83      257.43      4.06 o
   0  -2   4      283.07      292.11      4.54 o
   1  -2   4      324.97      316.55      4.94 o
   2  -2   4      183.45      193.54      3.61 o
   3  -2   4      132.59      127.21      4.11 o
   4  -2   4      136.24      136.43      4.33 o
   5  -2   4      203.29      201.26      6.57 o
   6  -2   4      327.29      346.78     10.81 o
   7  -2   4       87.81       92.21      3.32 o
   8  -2   4       62.53       58.60      2.32 o
 -11  -1   4       13.33       14.11      0.74 o
 -10  -1   4       56.91       55.25      2.02 o
  -9  -1   4        5.40        4.39      0.35 o
  -8  -1   4       88.09       87.76      3.01 o
  -7  -1   4      465.37      480.16     15.02 o
  -6  -1   4      229.74      255.95      8.00 o
  -5  -1   4       15.53        9.97      0.23 o
  -4  -1   4      168.19      172.66      2.76 o
  -3  -1   4       89.27       97.20      2.19 o
  -2  -1   4      169.44      154.20      3.45 o
  -1  -1   4      256.41      252.31      3.92 o
   0  -1   4      114.90      121.50      2.25 o
   1  -1   4       72.50       80.29      1.83 o
   2  -1   4     1216.92     1247.16     38.37 o
   3  -1   4       80.03       75.66      1.77 o
   4  -1   4      143.45      139.84      3.21 o
   5  -1   4       89.33      100.58      3.28 o
   6  -1   4       85.57       87.65      2.89 o
   7  -1   4      288.42      296.77      9.46 o
   8  -1   4       47.16       50.58      1.84 o
   9  -1   4       24.06       23.85      1.09 o
  10  -1   4       15.28       16.60      0.81 o
 -12   0   4        6.79        8.58      0.67 o
 -11   0   4       26.08       28.06      1.21 o
 -10   0   4      177.81      164.81      5.39 o
  -9   0   4       18.66       15.78      0.74 o
  -8   0   4        0.11        0.15      0.19 o
  -7   0   4        0.79        0.54      0.16 o
  -6   0   4      246.52      261.91      5.89 o
  -5   0   4       34.20       35.01      0.91 o
  -4   0   4      178.03      153.67      3.44 o
  -3   0   4        4.97        7.67      0.24 o
  -1   0   4     1355.79     1299.81     40.29 o
   0   0   4      873.96      902.58     28.01 o
   1   0   4      676.90      644.25     14.10 o
   2   0   4      110.44      119.33      2.76 o
   3   0   4      531.48      491.73     10.82 o
   4   0   4      359.71      373.37      8.23 o
   5   0   4       80.94       67.42      1.62 o
   6   0   4      163.34      154.36      3.68 o
   7   0   4      519.69      530.67     16.64 o
   8   0   4        3.94        5.33      0.43 o
   9   0   4        3.84        3.90      0.41 o
  10   0   4       10.29       12.98      0.69 o
 -11   1   4       13.47       12.27      0.63 o
 -10   1   4       55.11       52.04      1.96 o
  -9   1   4        6.22        4.63      0.36 o
  -8   1   4       85.80       82.97      2.08 o
  -7   1   4      464.75      462.60     10.36 o
  -6   1   4      229.00      246.65      5.62 o
  -5   1   4       15.51        9.00      0.30 o
  -4   1   4      168.20      169.19      2.65 o
  -3   1   4       84.04       96.53      1.39 o
  -2   1   4      170.87      161.18      2.27 o
  -1   1   4      252.41      254.96      5.72 o
   0   1   4      123.91      133.13      2.99 o
   1   1   4       72.35       79.41      1.82 o
   2   1   4     1232.59     1328.23     40.95 o
   3   1   4       80.92       78.59      1.81 o
   4   1   4      150.17      145.07      3.27 o
   5   1   4       94.23      102.38      2.37 o
   6   1   4       86.07       92.81      2.20 o
   7   1   4      298.49      292.74      6.65 o
   8   1   4       47.25       49.36      1.78 o
   9   1   4       25.55       29.08      1.27 o
  10   1   4       15.81       17.31      0.87 o
 -11   2   4       11.36       10.64      0.73 o
 -10   2   4        1.89        1.89      0.30 o
  -9   2   4        9.39        8.21      0.53 o
  -8   2   4       15.53       13.42      0.43 o
  -7   2   4       49.68       49.01      1.04 o
  -6   2   4      107.52      103.57      1.95 o
  -5   2   4      165.41      167.03      2.71 o
  -4   2   4      353.26      365.89      5.67 o
  -3   2   4      426.74      429.49      5.50 o
  -2   2   4      120.67      129.80      1.69 o
  -1   2   4      290.13      267.33      4.24 o
   0   2   4      284.32      311.73      4.90 o
   1   2   4      315.52      308.80      6.83 o
   2   2   4      186.05      200.30      3.67 o
   3   2   4      130.13      128.82      2.94 o
   4   2   4      138.88      135.42      2.51 o
   5   2   4      197.42      203.10      3.78 o
   6   2   4      318.15      315.34      6.03 o
   7   2   4       86.78       81.18      2.06 o
   8   2   4       60.67       59.88      2.10 o
   9   2   4        8.12        9.02      0.61 o
  -9   3   4       17.63       19.00      0.62 o
  -8   3   4      124.37      125.13      2.49 o
  -7   3   4       91.08       91.44      1.83 o
  -6   3   4        1.15        0.90      0.12 o
  -5   3   4      219.76      212.44      3.51 o
  -4   3   4       97.83       96.35      1.82 o
  -3   3   4      177.46      181.12      2.91 o
  -2   3   4       44.67       47.38      0.81 o
  -1   3   4       31.18       30.80      0.65 o
   0   3   4      306.36      314.03      5.80 o
   1   3   4      126.42      133.56      3.07 o
   2   3   4      220.09      226.99      5.21 o
   3   3   4       15.03       15.27      0.48 o
   4   3   4      194.90      219.06      6.94 o
   5   3   4      161.01      160.32      5.32 o
   6   3   4       97.73      101.44      3.61 o
   7   3   4       29.55       33.03      1.38 o
  -6   4   4       91.57       86.38      2.75 o
  -5   4   4        9.89        9.43      0.40 o
  -4   4   4       29.00       29.25      0.83 o
  -3   4   4       16.86       17.39      0.88 o
  -2   4   4       12.17       10.89      0.33 o
  -1   4   4        7.75        7.79      0.24 o
   0   4   4       30.67       31.59      0.87 o
   1   4   4       14.19       13.42      0.48 o
   2   4   4       22.95       25.00      0.77 o
   3   4   4      134.95      137.51      3.26 o
   4   4   4       36.34       35.49      1.18 o
  -5  -4   5       44.70       42.26      1.85 o
  -4  -4   5       55.13       52.75      2.11 o
  -3  -4   5       10.58       10.75      0.63 o
  -2  -4   5       15.07       19.29      0.89 o
  -1  -4   5       73.83       84.04      2.94 o
   0  -4   5       42.55       44.99      1.70 o
   1  -4   5       92.77       90.09      3.22 o
   2  -4   5        5.00        6.04      0.50 o
   3  -4   5      137.18      143.66      5.33 o
   4  -4   5       29.82       28.91      1.53 o
  -6  -3   5       16.86       15.17      0.46 o
  -5  -3   5      111.42      109.88      2.78 o
  -4  -3   5      104.84      106.99      3.51 o
  -3  -3   5       84.92       85.07      2.05 o
  -2  -3   5       17.15       17.08      0.38 o
  -1  -3   5       49.43       52.39      1.92 o
   0  -3   5      222.85      216.97      7.00 o
 -10  -2   5       25.75       25.88      1.22 o
  -9  -2   5      179.52      180.70      5.81 o
  -8  -2   5       50.85       59.31      1.57 o
  -7  -2   5      154.29      153.13      3.59 o
  -6  -2   5       45.79       46.83      1.14 o
  -5  -2   5      100.92       93.46      2.15 o
  -4  -2   5       58.23       55.57      1.10 o
  -3  -2   5       69.82       74.01      2.39 o
  -2  -2   5      217.60      200.47      3.76 o
  -1  -2   5      243.60      246.94      3.88 o
   0  -2   5      913.78      927.42     16.54 o
   1  -2   5      238.36      241.16      3.83 o
   2  -2   5      196.65      204.34      6.35 o
   3  -2   5      145.40      138.52      4.50 o
   4  -2   5       26.31       27.66      0.97 o
   5  -2   5       18.64       20.09      0.77 o
   6  -2   5       13.23       11.13      0.52 o
   7  -2   5        4.67        5.86      0.36 o
 -11  -1   5        4.78        3.43      0.35 o
 -10  -1   5       22.75       21.75      0.95 o
  -9  -1   5        5.43        5.75      0.38 o
  -8  -1   5       36.15       35.86      1.33 o
  -7  -1   5      191.95      205.93      6.64 o
  -6  -1   5       25.48       25.50      0.62 o
  -5  -1   5      384.56      405.40      7.33 o
  -4  -1   5      107.22      117.05      2.14 o
  -3  -1   5      393.99      379.72     12.03 o
  -2  -1   5      136.58      134.13      2.50 o
  -1  -1   5      316.78      296.56      4.68 o
   0  -1   5      300.79      300.50      5.46 o
   1  -1   5      385.19      376.48      8.27 o
   3  -1   5      283.00      316.55      7.25 o
   4  -1   5      366.69      361.54     11.39 o
   5  -1   5       40.85       40.83      1.42 o
   6  -1   5       75.45       74.22      2.50 o
   7  -1   5      403.00      403.67     12.90 o
   8  -1   5       22.80       26.10      1.14 o
   9  -1   5        7.95        7.61      0.51 o
  10  -1   5        6.80        3.78      0.40 o
 -12   0   5        0.64        1.19      0.27 o
 -11   0   5       10.47        8.78      0.49 o
 -10   0   5        3.11        3.31      0.40 o
  -9   0   5       40.18       41.90      1.56 o
  -8   0   5       97.15      101.07      3.48 o
  -7   0   5       31.97       42.18      1.48 o
  -6   0   5       98.78       81.96      1.96 o
  -5   0   5      177.19      193.80      4.38 o
  -4   0   5      161.79      151.68      3.42 o
  -3   0   5      601.38      603.24     13.19 o
  -2   0   5       67.89       77.34      1.47 o
  -1   0   5      530.60      559.63     12.27 o
   0   0   5       29.60       30.90      0.75 o
   1   0   5      238.17      238.86      5.34 o
   2   0   5       94.49      107.76      2.50 o
   3   0   5        0.61        2.42      0.14 o
   4   0   5       25.77       31.77      0.80 o
   5   0   5       49.97       45.91      1.17 o
   6   0   5       26.34       27.86      1.14 o
   7   0   5      360.45      356.86     11.20 o
   8   0   5       28.37       27.05      1.09 o
   9   0   5        5.35        6.36      0.45 o
  10   0   5       25.08       23.16      1.13 o
 -11   1   5        4.71        3.72      0.40 o
 -10   1   5       24.65       21.10      0.94 o
  -9   1   5        5.05        3.96      0.43 o
  -8   1   5       35.88       40.43      1.41 o
  -7   1   5      187.70      192.51      4.45 o
  -6   1   5       24.02       22.51      0.59 o
  -5   1   5      370.10      389.28      6.09 o
  -4   1   5      107.03      118.93      1.95 o
  -3   1   5      402.54      386.12      6.07 o
  -2   1   5      132.26      136.14      2.16 o
  -1   1   5      312.12      287.27      6.38 o
   0   1   5      287.94      286.12      6.37 o
   1   1   5      378.66      377.32      8.39 o
   3   1   5      282.26      318.97      7.06 o
   4   1   5      352.58      353.37      7.89 o
   5   1   5       38.98       39.38      1.01 o
   6   1   5       80.18       80.46      1.94 o
   7   1   5      394.43      403.17      9.30 o
   8   1   5       21.69       24.39      1.04 o
   9   1   5        6.99       10.60      0.68 o
  10   1   5        6.74        6.08      0.50 o
 -11   2   5       12.13       11.24      0.75 o
 -10   2   5       25.61       25.38      1.12 o
  -9   2   5      176.85      169.43      4.02 o
  -8   2   5       52.65       61.47      1.31 o
  -7   2   5      157.84      153.21      2.90 o
  -6   2   5       43.46       43.31      0.77 o
  -5   2   5      100.54       92.75      1.55 o
  -4   2   5       59.54       57.33      0.89 o
  -3   2   5       70.31       74.80      1.01 o
  -2   2   5      220.78      212.44      2.97 o
  -1   2   5      235.94      241.83      3.84 o
   0   2   5      902.01      928.92     16.56 o
   1   2   5      246.09      249.86      5.56 o
   2   2   5      199.18      206.02      4.70 o
   3   2   5      146.62      142.40      3.31 o
   4   2   5       25.68       28.98      0.76 o
   5   2   5       17.06       17.88      0.42 o
   6   2   5       14.31       13.72      0.46 o
   7   2   5        4.17        4.18      0.38 o
   8   2   5       34.25       37.62      1.51 o
   9   2   5        9.61        9.11      0.61 o
  -9   3   5        0.11        0.40      0.11 o
  -8   3   5      114.66      120.96      2.44 o
  -7   3   5       62.38       61.76      1.26 o
  -6   3   5       15.91       16.35      0.42 o
  -5   3   5      107.66      104.77      1.77 o
  -4   3   5      104.91      107.57      1.79 o
  -3   3   5       82.66       87.47      1.33 o
  -2   3   5       17.72       17.11      0.36 o
  -1   3   5       48.25       49.62      1.00 o
   0   3   5      230.91      226.62      5.11 o
   1   3   5      183.49      193.54      4.38 o
   2   3   5      135.14      132.06      3.12 o
   3   3   5       20.98       21.87      0.64 o
   4   3   5      207.88      212.35      6.93 o
   5   3   5       24.40       26.70      1.12 o
   6   3   5       32.34       30.70      1.30 o
   7   3   5        7.21        9.19      0.60 o
  -6   4   5      108.85       98.11      3.12 o
  -5   4   5       43.98       39.26      1.12 o
  -4   4   5       55.22       54.06      1.18 o
  -3   4   5       10.83       12.43      0.33 o
  -2   4   5       14.57       15.54      0.39 o
  -1   4   5       71.69       76.96      1.62 o
   0   4   5       42.07       44.25      1.19 o
   1   4   5       91.16       92.04      2.25 o
   2   4   5        4.74        5.30      0.28 o
   3   4   5      139.20      138.96      3.42 o
   4   4   5       30.09       29.61      1.04 o
  -5  -4   6        3.58        2.81      0.36 o
  -4  -4   6       72.09       72.16      2.73 o
  -3  -4   6       13.33       16.38      0.90 o
  -2  -4   6      119.15      127.84      4.47 o
  -1  -4   6       85.91       84.78      3.13 o
   0  -4   6        6.54        5.42      0.55 o
   1  -4   6       97.14       92.39      3.38 o
   2  -4   6       34.27       35.71      1.55 o
   3  -4   6       61.79       68.59      3.17 o
  -7  -3   6       30.87       29.75      1.28 o
  -6  -3   6        5.20        5.63      0.23 o
  -5  -3   6       64.91       59.64      2.10 o
  -4  -3   6       30.32       28.81      1.19 o
  -3  -3   6      104.80       97.75      2.38 o
  -2  -3   6       21.42       21.35      0.48 o
  -1  -3   6      183.07      176.74      3.20 o
 -11  -2   6       12.26       11.26      0.70 o
 -10  -2   6       13.40       14.34      0.68 o
  -9  -2   6      102.81      101.38      3.54 o
  -8  -2   6      311.20      297.09      7.02 o
  -7  -2   6      123.52      124.44      2.82 o
  -6  -2   6       95.73       94.90      2.22 o
  -5  -2   6      135.29      143.21      3.25 o
  -3  -2   6       25.45       28.91      0.76 o
  -2  -2   6      179.08      175.43      2.78 o
  -1  -2   6       73.55       74.75      1.23 o
   1  -2   6      339.19      356.39     11.07 o
   2  -2   6      249.32      263.71      8.32 o
   3  -2   6       83.75       91.39      2.89 o
   4  -2   6       47.44       45.99      1.59 o
   5  -2   6      132.97      130.08      4.37 o
   6  -2   6        4.54        4.20      0.29 o
   7  -2   6      123.36      122.39      4.51 o
 -12  -1   6       11.75       10.48      0.72 o
 -11  -1   6       13.25       13.42      0.70 o
 -10  -1   6       45.08       38.19      1.49 o
  -9  -1   6       16.16       13.20      0.61 o
  -8  -1   6      197.16      193.28      6.27 o
  -7  -1   6       21.89       20.67      0.56 o
  -6  -1   6       39.72       38.11      0.91 o
  -5  -1   6      358.83      348.17      6.34 o
  -4  -1   6       28.32       26.67      0.92 o
  -3  -1   6      696.55      716.53     15.53 o
  -2  -1   6       73.85       72.84      1.16 o
  -1  -1   6       41.77       37.81      0.65 o
   0  -1   6       63.27       62.20      1.22 o
   1  -1   6      258.96      262.51      5.80 o
   2  -1   6       34.42       30.66      0.79 o
   3  -1   6      148.40      145.07      3.35 o
   4  -1   6      175.24      181.95      5.83 o
   5  -1   6       70.86       72.90      2.42 o
   6  -1   6      257.77      266.83      8.67 o
   7  -1   6       49.36       51.06      1.81 o
   8  -1   6       67.49       66.76      2.47 o
   9  -1   6        9.44        7.79      0.48 o
 -12   0   6        5.86        7.50      0.61 o
 -11   0   6        0.81        0.57      0.27 o
 -10   0   6      143.84      135.99      4.68 o
  -9   0   6       18.18       18.81      0.83 o
  -8   0   6       89.87       88.69      2.97 o
  -7   0   6       12.51       14.46      0.66 o
  -6   0   6      118.70      134.70      3.08 o
  -5   0   6      243.68      233.74      5.19 o
  -4   0   6       20.05       21.24      0.43 o
  -3   0   6     1046.50     1068.93     23.21 o
  -2   0   6       81.89      100.45      1.86 o
  -1   0   6       97.77      100.08      2.28 o
   1   0   6       84.13       79.80      1.88 o
   2   0   6      727.60      838.30     18.23 o
   3   0   6       94.74       84.27      1.98 o
   4   0   6       72.18       70.96      1.72 o
   5   0   6       14.01        9.76      0.35 o
   6   0   6       41.31       45.86      1.71 o
   7   0   6      463.47      454.15     14.34 o
   8   0   6       28.19       27.89      1.17 o
   9   0   6        7.18        6.95      0.52 o
  10   0   6        6.04        8.62      0.65 o
 -12   1   6       11.17       10.21      0.67 o
 -11   1   6       13.61       10.11      0.61 o
 -10   1   6       42.61       38.11      1.49 o
  -9   1   6       16.25       14.89      0.69 o
  -8   1   6      194.96      190.20      6.21 o
  -7   1   6       21.99       20.64      0.62 o
  -6   1   6       40.09       36.42      0.63 o
  -5   1   6      361.35      348.97      5.54 o
  -4   1   6       29.88       28.91      0.53 o
  -3   1   6      696.01      720.83     11.10 o
  -2   1   6       73.55       76.63      1.78 o
  -1   1   6       40.71       34.18      1.19 o
   0   1   6       64.46       62.83      1.47 o
   1   1   6      253.26      260.31      5.78 o
   2   1   6       38.87       35.42      0.88 o
   3   1   6      147.56      143.88      3.33 o
   4   1   6      175.69      175.84      4.01 o
   5   1   6       70.69       70.54      1.76 o
   6   1   6      254.89      253.59      5.90 o
   7   1   6       50.54       52.80      1.88 o
   8   1   6       67.01       68.84      2.41 o
   9   1   6        8.75       10.36      0.66 o
 -11   2   6       12.41       12.71      0.57 o
 -10   2   6       13.07       14.49      0.52 o
  -9   2   6      103.55       99.46      2.46 o
  -8   2   6      310.32      298.05      5.54 o
  -7   2   6      120.34      117.45      2.27 o
  -6   2   6       95.49       94.96      1.56 o
  -5   2   6      138.85      145.66      2.09 o
  -4   2   6        7.91        7.28      0.20 o
  -3   2   6       25.40       30.09      0.44 o
  -2   2   6      175.46      178.55      2.89 o
  -1   2   6       73.69       73.16      1.21 o
   1   2   6      336.16      356.74     11.19 o
   2   2   6      248.10      261.21      8.28 o
   3   2   6       80.50       83.42      1.92 o
   4   2   6       48.68       47.68      1.19 o
   5   2   6      136.38      131.42      3.11 o
   6   2   6        4.42        4.23      0.38 o
   7   2   6      124.07      126.10      4.30 o
   8   2   6       13.14       13.04      0.71 o
  -9   3   6       14.88       17.70      0.57 o
  -8   3   6       16.13       13.70      0.39 o
  -7   3   6       30.70       31.18      0.69 o
  -6   3   6        5.60        6.38      0.23 o
  -5   3   6       61.68       59.50      1.19 o
  -4   3   6       28.99       27.50      0.52 o
  -3   3   6       99.90       94.90      1.62 o
  -2   3   6       21.41       21.70      0.52 o
  -1   3   6      183.87      184.29      3.44 o
   0   3   6       55.27       56.35      1.39 o
   1   3   6        8.98        9.02      0.33 o
   2   3   6      195.98      201.43      4.64 o
   3   3   6       12.38       11.47      0.54 o
   4   3   6       44.38       46.16      1.72 o
   5   3   6       24.61       24.27      1.13 o
   6   3   6       26.18       27.31      1.16 o
   7   3   6        0.52       -0.51      0.34 o
  -5   4   6        3.16        2.33      0.18 o
  -4   4   6       72.59       73.37      1.90 o
  -3   4   6       13.66       12.78      0.35 o
  -2   4   6      118.59      126.93      2.50 o
  -1   4   6       85.67       89.16      2.22 o
   0   4   6        5.48        5.25      0.24 o
   1   4   6       98.29       95.32      2.35 o
   2   4   6       32.68       34.69      0.98 o
   3   4   6       61.45       64.06      2.08 o
  -5  -4   7       25.19       25.85      1.41 o
  -4  -4   7        2.06        2.39      0.35 o
  -3  -4   7       72.24       75.72      2.79 o
  -2  -4   7       53.46       55.84      2.21 o
  -1  -4   7       16.52       17.11      0.87 o
   0  -4   7      273.31      280.93      9.62 o
   1  -4   7        3.67        2.60      0.39 o
   2  -4   7       11.41       12.80      0.82 o
  -7  -3   7        5.10        5.71      0.37 o
  -6  -3   7       43.92       43.35      1.63 o
  -5  -3   7       21.64       24.18      1.03 o
  -4  -3   7      112.50      113.73      3.82 o
  -3  -3   7       67.57       68.13      1.68 o
  -2  -3   7       74.46       66.56      1.61 o
  -1  -3   7      229.16      221.91      4.97 o
 -11  -2   7        4.93        6.33      0.50 o
 -10  -2   7       12.69       13.04      0.67 o
  -9  -2   7       20.26       18.92      0.91 o
  -8  -2   7       91.83       93.34      2.33 o
  -7  -2   7       44.11       45.82      1.13 o
  -6  -2   7        4.23        4.25      0.17 o
  -5  -2   7       11.87       11.53      0.50 o
  -3  -2   7       89.73       88.98      2.04 o
  -2  -2   7       84.20       78.43      1.53 o
  -1  -2   7        6.56        4.94      0.16 o
   0  -2   7       29.55       26.19      0.66 o
   1  -2   7      216.95      222.18      7.09 o
   2  -2   7       34.31       36.71      1.27 o
   3  -2   7       88.24       92.21      3.08 o
   4  -2   7       35.70       36.79      1.31 o
   5  -2   7       11.68       10.79      0.51 o
   6  -2   7        3.38        3.29      0.27 o
   7  -2   7        7.16        7.56      0.44 o
 -11  -1   7       35.92       36.45      1.57 o
 -10  -1   7      111.21      101.57      3.61 o
  -9  -1   7       42.38       43.76      1.59 o
  -8  -1   7       92.70       98.48      3.37 o
  -7  -1   7        0.41        0.35      0.10 o
  -6  -1   7      150.72      148.36      3.38 o
  -5  -1   7       22.65       24.67      0.92 o
  -4  -1   7      170.89      169.11      5.38 o
  -3  -1   7      562.99      605.52     10.79 o
  -2  -1   7      427.13      422.23      6.60 o
  -1  -1   7     1225.74     1252.83     27.31 o
   0  -1   7      319.68      334.03      5.98 o
   1  -1   7      135.50      131.71      3.05 o
   2  -1   7        7.56        7.21      0.25 o
   3  -1   7       71.42       73.74      2.49 o
   4  -1   7       51.95       53.61      1.90 o
   5  -1   7        4.15        3.90      0.28 o
   6  -1   7      101.61       96.77      3.28 o
   7  -1   7      106.99      114.79      3.97 o
   8  -1   7       17.16       17.47      0.88 o
   9  -1   7       17.24       16.70      0.93 o
 -12   0   7       20.67       23.13      1.25 o
 -11   0   7        2.86        3.36      0.36 o
 -10   0   7       15.76       19.76      0.85 o
  -9   0   7       31.52       29.31      1.17 o
  -8   0   7       16.61       16.55      0.75 o
  -7   0   7      775.14      774.33     24.05 o
  -6   0   7        7.89        7.58      0.26 o
  -5   0   7      211.17      227.36      4.19 o
  -4   0   7       17.34       11.63      0.27 o
  -3   0   7       29.77       23.67      0.48 o
  -2   0   7      504.77      458.76      8.20 o
  -1   0   7     1306.22     1365.15     29.65 o
   0   0   7      195.67      198.20      4.52 o
   1   0   7        9.77        8.40      0.25 o
   3   0   7       10.36       16.28      0.45 o
   4   0   7      501.76      492.00     10.96 o
   5   0   7      107.14      114.19      3.76 o
   6   0   7        6.58        8.05      0.56 o
   7   0   7      416.15      432.70     13.74 o
   8   0   7       53.83       50.62      1.93 o
   9   0   7       38.51       38.49      1.69 o
 -11   1   7       36.71       37.28      1.51 o
 -10   1   7      110.66      104.83      3.54 o
  -9   1   7       43.41       39.81      1.52 o
  -8   1   7       87.98       93.34      2.21 o
  -7   1   7        0.37        0.10      0.10 o
  -6   1   7      148.43      144.77      2.38 o
  -5   1   7       21.35       24.21      0.39 o
  -4   1   7      169.94      170.16      2.74 o
  -3   1   7      545.90      587.58     10.47 o
  -2   1   7      430.66      417.30     12.99 o
  -1   1   7     1215.75     1243.89     27.00 o
   0   1   7      321.25      334.25      7.45 o
   1   1   7      129.04      124.03      2.89 o
   2   1   7        7.14        7.24      0.27 o
   3   1   7       76.39       77.01      1.79 o
   4   1   7       52.01       53.34      1.31 o
   5   1   7        3.67        2.84      0.23 o
   6   1   7       96.78       94.36      2.40 o
   7   1   7      106.80      113.54      4.01 o
   8   1   7       17.63       16.28      0.77 o
   9   1   7       16.99       16.70      0.83 o
 -11   2   7        4.63        4.44      0.31 o
 -10   2   7       12.86       13.49      0.50 o
  -9   2   7       20.79       20.67      0.65 o
  -8   2   7       93.38       94.72      1.68 o
  -7   2   7       41.82       43.15      0.77 o
  -6   2   7        4.28        4.63      0.15 o
  -5   2   7       11.55       11.30      0.23 o
  -4   2   7       71.56       77.01      1.14 o
  -3   2   7       90.09       88.63      1.34 o
  -2   2   7       83.70       83.65      1.35 o
  -1   2   7        6.08        5.18      0.21 o
   0   2   7       25.41       22.30      0.85 o
   1   2   7      216.10      221.45      7.07 o
   2   2   7       30.57       31.28      0.79 o
   3   2   7       86.28       90.80      2.12 o
   4   2   7       36.36       37.47      0.94 o
   5   2   7       10.08        9.55      0.34 o
   6   2   7        3.42        3.76      0.39 o
   7   2   7        8.42        6.01      0.53 o
   8   2   7       34.48       36.83      1.54 o
  -9   3   7       37.73       30.87      0.89 o
  -8   3   7       45.95       48.66      1.03 o
  -7   3   7        5.08        5.45      0.23 o
  -6   3   7       46.65       46.53      1.01 o
  -5   3   7       21.43       24.36      0.55 o
  -4   3   7      111.38      111.25      1.89 o
  -3   3   7       65.21       65.25      1.15 o
  -2   3   7       74.29       72.95      1.42 o
  -1   3   7      234.53      237.72      5.33 o
   0   3   7       46.77       44.78      1.12 o
   1   3   7      117.52      118.39      2.75 o
   2   3   7        8.47        8.98      0.52 o
   3   3   7       44.21       47.38      1.74 o
   4   3   7       36.96       37.05      1.39 o
   5   3   7       21.78       20.31      0.95 o
   6   3   7       89.34       88.28      3.31 o
  -5   4   7       25.22       25.16      0.93 o
  -4   4   7        2.12        1.66      0.19 o
  -3   4   7       73.94       78.15      1.58 o
  -2   4   7       54.24       55.15      1.19 o
  -1   4   7       16.19       17.65      0.54 o
   0   4   7      274.79      277.52      6.48 o
   1   4   7        3.64        1.68      0.29 o
   2   4   7       10.05       11.76      0.51 o
  -5  -4   8        4.84        5.18      0.49 o
  -4  -4   8       23.19       21.24      1.17 o
  -3  -4   8        9.06        7.79      0.60 o
  -2  -4   8      123.95      135.85      4.82 o
  -1  -4   8        6.00        4.86      0.61 o
   0  -4   8       15.25       12.53      0.72 o
   1  -4   8       29.76       23.75      1.29 o
   2  -4   8        8.04        7.50      0.57 o
  -8  -3   8       24.06       23.79      0.99 o
  -7  -3   8       12.28       12.19      0.67 o
  -6  -3   8       75.41       79.14      2.80 o
  -5  -3   8        6.21        5.78      0.46 o
  -4  -3   8      149.75      160.48      3.75 o
  -3  -3   8       93.61      101.88      3.30 o
  -2  -3   8       50.54       50.05      1.27 o
  -1  -3   8      463.76      466.46     14.67 o
   0  -3   8      262.06      264.92      5.93 o
   1  -3   8       25.45       24.09      0.58 o
 -10  -2   8       13.71       10.99      0.57 o
  -8  -2   8       79.77       85.12      2.85 o
  -7  -2   8       36.55       35.27      0.92 o
  -6  -2   8       33.43       33.32      1.18 o
  -3  -2   8      374.42      359.43      7.96 o
  -2  -2   8      107.40      110.01      2.52 o
  -1  -2   8       49.40       44.53      1.07 o
   0  -2   8      102.62       94.84      2.16 o
   1  -2   8       40.33       38.88      1.35 o
   2  -2   8      281.85      289.69      9.14 o
   3  -2   8       16.70       18.75      0.72 o
   4  -2   8      273.86      271.69      8.95 o
   5  -2   8       10.80       10.99      0.53 o
   6  -2   8       56.57       55.02      2.20 o
 -11  -1   8       37.25       38.76      1.54 o
 -10  -1   8       11.58        8.67      0.53 o
  -9  -1   8       38.50       42.02      1.64 o
  -8  -1   8      336.23      356.86      8.05 o
  -7  -1   8      145.96      143.51      2.66 o
  -4  -1   8      170.58      159.54      3.59 o
  -3  -1   8      396.90      420.58      7.60 o
  -2  -1   8      613.32      664.46     10.34 o
  -1  -1   8      304.53      319.52      7.06 o
   0  -1   8      124.49      126.24      2.91 o
   1  -1   8      209.30      225.60      5.10 o
   2  -1   8      330.82      380.08     11.92 o
   3  -1   8       85.57       86.04      2.81 o
   4  -1   8        9.97       10.09      0.49 o
   5  -1   8       84.50       86.61      2.93 o
   6  -1   8       38.05       37.96      1.45 o
   7  -1   8      275.29      279.69      9.19 o
   8  -1   8       75.21       77.44      2.99 o
 -12   0   8       93.81       98.42      4.47 o
 -11   0   8       10.34        8.82      0.62 o
 -10   0   8       53.36       53.79      1.99 o
  -9   0   8        8.23        6.84      0.50 o
  -8   0   8       92.24       92.45      3.09 o
  -7   0   8       53.39       51.99      1.25 o
  -6   0   8        3.66        4.14      0.18 o
  -5   0   8       91.36       92.81      1.78 o
  -4   0   8        2.82        3.42      0.17 o
  -3   0   8      839.94      872.06     15.50 o
  -2   0   8      221.35      232.89      5.18 o
  -1   0   8      148.13      155.97      3.55 o
   0   0   8       66.69       61.37      1.45 o
   1   0   8       26.75       31.01      0.79 o
   2   0   8      220.27      227.46      5.12 o
   3   0   8       31.17       32.50      0.88 o
   4   0   8       44.16       40.28      1.06 o
   5   0   8        3.37        3.06      0.26 o
   6   0   8       98.35       93.52      3.10 o
   7   0   8       49.19       48.71      1.77 o
   8   0   8       25.41       24.91      1.14 o
   9   0   8        8.31        7.56      0.59 o
 -11   1   8       38.54       36.12      1.08 o
 -10   1   8       11.94        8.80      0.35 o
  -9   1   8       39.49       40.79      1.06 o
  -8   1   8      343.14      357.44      7.94 o
  -7   1   8      150.09      148.51      2.48 o
  -6   1   8       63.76       68.33      1.02 o
  -5   1   8       89.09       82.13      1.34 o
  -4   1   8      173.37      166.87      2.63 o
  -3   1   8      403.45      425.79      7.77 o
  -2   1   8      629.73      660.01     20.46 o
  -1   1   8      304.34      309.88      6.85 o
   0   1   8      128.53      129.31      2.95 o
   1   1   8      217.20      228.58      5.13 o
   2   1   8      332.30      368.97      8.30 o
   3   1   8       83.31       82.52      1.91 o
   4   1   8        9.13       10.75      0.36 o
   5   1   8       87.25       83.70      2.09 o
   6   1   8       40.56       41.54      1.23 o
   7   1   8      279.39      264.01      8.63 o
   8   1   8       74.41       76.15      2.86 o
 -10   2   8       14.67       10.33      0.44 o
  -9   2   8       20.47       21.27      0.51 o
  -8   2   8       77.04       81.46      1.50 o
  -7   2   8       36.71       34.25      0.65 o
  -6   2   8       34.19       34.25      0.58 o
  -5   2   8      306.28      315.45      4.50 o
  -4   2   8      234.01      240.49      3.45 o
  -3   2   8      375.89      366.37      5.20 o
  -2   2   8      104.49      108.46      2.06 o
  -1   2   8       51.32       46.75      1.65 o
   0   2   8      107.03       99.59      3.33 o
   1   2   8       41.18       38.57      1.00 o
   2   2   8      281.65      280.31      6.30 o
   3   2   8       17.10       18.41      0.53 o
   4   2   8      267.10      268.14      6.07 o
   5   2   8        9.92       10.85      0.55 o
   6   2   8       58.15       59.88      2.15 o
   7   2   8      120.13      129.59      4.64 o
   8   2   8       27.60       31.77      1.57 o
  -9   3   8       13.78       14.53      0.49 o
  -8   3   8       23.00       22.68      0.56 o
  -7   3   8       12.87       13.42      0.36 o
  -6   3   8       73.93       73.16      1.48 o
  -5   3   8        6.10        6.34      0.23 o
  -4   3   8      153.30      155.89      3.70 o
  -3   3   8       93.16       95.99      1.63 o
  -2   3   8       52.14       53.11      1.08 o
  -1   3   8      456.19      470.34     10.44 o
   0   3   8      256.95      273.93      6.23 o
   1   3   8       26.32       26.03      0.72 o
   2   3   8        2.17        3.89      0.36 o
   3   3   8       73.67       71.01      2.60 o
   4   3   8       45.53       47.47      1.79 o
   5   3   8       72.95       76.09      2.80 o
   6   3   8       39.78       39.19      1.89 o
  -5   4   8        4.45        5.63      0.28 o
  -4   4   8       22.94       20.78      0.82 o
  -3   4   8        9.72        9.32      0.30 o
  -2   4   8      126.09      126.17      3.12 o
  -1   4   8        6.53        6.53      0.28 o
   0   4   8       16.65       14.11      0.49 o
   1   4   8       30.47       27.57      1.01 o
   2   4   8        7.03        6.58      0.35 o
  -4  -4   9       28.12       26.38      1.49 o
  -3  -4   9        4.77        2.41      0.51 o
  -2  -4   9       43.59       39.30      1.97 o
  -1  -4   9      108.92      109.04      5.03 o
   0  -4   9       16.41       17.31      1.00 o
   1  -4   9       13.43       13.31      0.83 o
  -8  -3   9        5.53        4.59      0.38 o
  -7  -3   9       28.66       32.05      1.29 o
  -6  -3   9        2.51        2.82      0.38 o
  -5  -3   9       88.69       90.50      2.29 o
  -4  -3   9       64.00       67.21      1.72 o
  -3  -3   9       67.13       64.56      2.13 o
  -2  -3   9       59.96       64.11      2.27 o
  -1  -3   9        7.12        6.31      0.22 o
   0  -3   9       59.73       53.61      1.90 o
   1  -3   9       40.35       42.50      1.45 o
  -9  -2   9       28.05       28.55      1.22 o
  -8  -2   9       15.55       16.20      0.75 o
  -7  -2   9       34.34       36.27      1.30 o
  -4  -2   9       39.33       39.81      1.36 o
  -3  -2   9       68.01       61.52      2.03 o
  -2  -2   9       11.63       10.95      0.31 o
  -1  -2   9       27.28       26.89      0.70 o
   0  -2   9       32.58       29.25      0.77 o
   1  -2   9       10.87        9.11      0.39 o
   2  -2   9       66.97       67.16      2.23 o
   3  -2   9      147.43      158.84      5.14 o
   4  -2   9       74.48       88.23      2.96 o
   5  -2   9       67.12       65.25      2.44 o
 -11  -1   9       20.38       24.03      1.12 o
 -10  -1   9        1.95        2.34      0.31 o
  -9  -1   9       23.73       25.28      1.02 o
  -8  -1   9      284.10      288.32      4.51 o
  -4  -1   9      256.75      257.24      5.74 o
  -3  -1   9       24.80       20.12      0.39 o
  -2  -1   9      101.24       95.74      1.57 o
  -1  -1   9      165.52      169.19      3.13 o
   0  -1   9      644.68      635.04     14.16 o
   1  -1   9      207.37      219.06      7.04 o
   2  -1   9      222.47      228.86      7.28 o
   3  -1   9      134.45      143.66      4.88 o
   4  -1   9       27.22       28.78      1.13 o
   5  -1   9      186.69      181.04      5.98 o
   6  -1   9        8.59        7.18      0.48 o
   7  -1   9       11.38        9.08      0.56 o
   8  -1   9       40.02       36.16      1.60 o
 -12   0   9        8.00        3.60      0.38 o
 -11   0   9        0.10        0.28      0.29 o
 -10   0   9       20.48       19.57      0.82 o
  -9   0   9        0.57        0.89      0.12 o
  -8   0   9      517.05      539.52      9.75 o
  -7   0   9      280.93      275.57      6.15 o
  -6   0   9      272.33      271.59      6.00 o
  -5   0   9      274.66      263.51      6.01 o
  -4   0   9       25.89       24.15      0.64 o
  -2   0   9       13.86       13.67      0.39 o
  -1   0   9      505.02      517.38     11.37 o
   0   0   9       96.76      105.40      2.47 o
   1   0   9      375.99      390.02      8.66 o
   2   0   9       28.74       36.49      0.93 o
   3   0   9       48.24       45.24      1.16 o
   4   0   9      260.41      261.91      8.29 o
   5   0   9        0.49        0.04      0.18 o
   6   0   9      456.95      435.01     13.78 o
   7   0   9       18.47       19.16      0.95 o
   8   0   9       13.78       14.96      0.79 o
 -11   1   9       20.52       25.25      0.74 o
 -10   1   9        1.95        1.75      0.20 o
  -9   1   9       24.05       23.61      0.72 o
  -8   1   9      281.66      302.00      5.58 o
  -7   1   9      155.43      151.91      2.44 o
  -6   1   9       91.34       88.52      1.51 o
  -5   1   9      269.38      271.28      4.37 o
  -4   1   9      262.87      260.71      4.78 o
  -3   1   9       25.03       19.51      0.74 o
  -2   1   9      103.61       98.48      3.31 o
  -1   1   9      168.22      177.24      4.03 o
   0   1   9      644.91      627.90     13.77 o
   1   1   9      208.43      207.17      4.62 o
   2   1   9      215.82      221.45      5.05 o
   3   1   9      133.64      138.82      3.20 o
   4   1   9       27.03       28.06      0.75 o
   5   1   9      187.22      174.94      4.16 o
   6   1   9        9.13        7.20      0.58 o
   7   1   9       10.12       10.85      0.61 o
   8   1   9       40.89       40.00      1.72 o
 -10   2   9        0.41        1.69      0.23 o
  -9   2   9       28.35       27.96      0.65 o
  -8   2   9       17.27       16.63      0.45 o
  -7   2   9       35.26       36.60      0.63 o
  -6   2   9       43.39       42.46      0.68 o
  -5   2   9      184.21      177.57      2.55 o
  -4   2   9       40.65       40.08      0.70 o
  -3   2   9       67.45       60.99      1.21 o
  -2   2   9       11.87       11.65      0.34 o
  -1   2   9       28.86       29.55      1.11 o
   0   2   9       32.00       33.64      1.25 o
   1   2   9       10.96        9.74      0.31 o
   2   2   9       68.39       66.76      1.61 o
   3   2   9      148.98      154.28      3.53 o
   4   2   9       75.34       81.68      2.85 o
   5   2   9       66.48       69.10      2.41 o
   6   2   9       58.30       61.37      2.18 o
   7   2   9       74.03       68.38      2.65 o
  -8   3   9        5.47        6.10      0.26 o
  -7   3   9       27.68       27.24      0.64 o
  -6   3   9        2.50        2.88      0.21 o
  -5   3   9       91.54       90.27      2.29 o
  -4   3   9       66.87       66.61      1.41 o
  -3   3   9       67.17       65.60      1.30 o
  -2   3   9       60.20       64.56      1.64 o
  -1   3   9        7.24        6.69      0.45 o
   0   3   9       63.53       60.65      1.49 o
   1   3   9       38.49       40.47      1.06 o
   2   3   9       13.34       13.61      0.64 o
   3   3   9       58.68       58.93      2.13 o
   4   3   9       21.53       23.16      1.01 o
   5   3   9       62.62       65.40      3.05 o
  -4   4   9       27.35       24.00      0.88 o
  -3   4   9        4.27        3.59      0.19 o
  -2   4   9       43.60       39.34      1.32 o
  -1   4   9      109.04      117.38      3.68 o
   0   4   9       15.54       13.61      0.57 o
   1   4   9       13.03       14.32      0.58 o
  -2  -4  10       17.83       17.24      1.03 o
  -1  -4  10       27.19       25.59      1.41 o
  -8  -3  10        4.29        5.25      0.42 o
  -7  -3  10        0.57        1.62      0.32 o
  -6  -3  10       10.23       10.21      0.37 o
  -5  -3  10        3.59        4.13      0.25 o
  -4  -3  10       42.09       40.59      1.45 o
  -3  -3  10       17.60       15.56      0.68 o
  -2  -3  10        8.62        7.61      0.39 o
  -9  -2  10        6.06        6.30      0.34 o
  -8  -2  10      122.75      137.00      4.48 o
  -7  -2  10        8.99        9.21      0.43 o
  -5  -2  10      157.23      159.15      5.14 o
  -4  -2  10       78.76       84.95      2.79 o
  -3  -2  10      196.72      210.47      6.63 o
  -2  -2  10       71.72       66.91      2.37 o
  -1  -2  10      506.77      527.97     16.45 o
   0  -2  10       17.50       17.36      0.69 o
   1  -2  10      100.03       97.81      3.30 o
   2  -2  10        9.74        9.64      0.44 o
   3  -2  10       64.05       66.66      2.22 o
   4  -2  10      259.06      250.74      8.21 o
   5  -2  10       15.97       14.02      0.69 o
 -11  -1  10        3.06        4.25      0.39 o
 -10  -1  10       23.60       28.65      1.22 o
  -9  -1  10       38.83       40.16      1.06 o
  -5  -1  10      281.06      284.66      9.06 o
  -4  -1  10      443.80      445.24      9.77 o
  -3  -1  10        3.59        2.90      0.15 o
  -2  -1  10      313.06      304.04      6.67 o
  -1  -1  10      105.02      101.38      2.30 o
   0  -1  10       10.06        9.80      0.46 o
   1  -1  10      189.65      186.48      5.99 o
   3  -1  10      162.08      157.59      5.11 o
   4  -1  10      251.39      235.82      7.58 o
   5  -1  10      122.67      116.32      3.93 o
   6  -1  10       33.19       31.15      1.27 o
   7  -1  10       98.53       99.34      3.69 o
   8  -1  10        7.51        7.29      0.58 o
 -12   0  10       37.27       39.19      2.01 o
 -11   0  10        5.90        3.98      0.23 o
 -10   0  10       51.50       50.89      1.32 o
  -9   0  10       27.95       28.15      0.79 o
  -8   0  10      330.93      340.83      7.75 o
  -7   0  10       19.75       16.43      0.45 o
  -6   0  10      115.03      104.96      3.42 o
  -5   0  10        5.65        7.08      0.38 o
  -4   0  10       57.83       57.66      1.13 o
  -3   0  10       12.34       17.99      0.39 o
  -2   0  10       29.78       39.96      1.05 o
  -1   0  10      451.83      448.38     10.07 o
   0   0  10       32.74       33.07      0.89 o
   1   0  10       80.50       71.17      1.72 o
   2   0  10       47.64       54.06      1.36 o
   3   0  10      237.86      247.04      7.76 o
   4   0  10       99.83      104.39      3.53 o
   5   0  10       20.88       17.70      0.78 o
   6   0  10       57.43       63.81      2.27 o
   7   0  10       45.04       38.26      1.41 o
   8   0  10       38.06       41.22      2.02 o
 -11   1  10        3.39        3.42      0.24 o
 -10   1  10       23.00       23.31      0.75 o
  -9   1  10       39.27       37.88      0.99 o
  -8   1  10       86.71       90.09      1.52 o
  -7   1  10      471.61      481.38      7.59 o
  -6   1  10      120.55      118.19      2.22 o
  -5   1  10      281.85      285.60      5.22 o
  -4   1  10      442.22      442.12      9.87 o
  -3   1  10        4.59        3.94      0.37 o
  -2   1  10      312.01      298.90      9.39 o
  -1   1  10      105.41       97.44      2.26 o
   0   1  10        9.17        9.34      0.32 o
   1   1  10      185.98      183.62      4.18 o
   2   1  10      557.66      568.28     12.66 o
   3   1  10      158.05      157.75      3.64 o
   4   1  10      253.85      244.91      5.80 o
   5   1  10      122.45      123.55      4.12 o
   6   1  10       33.33       30.56      1.26 o
   7   1  10       99.32      109.95      4.14 o
   8   1  10        7.78        7.91      0.56 o
 -10   2  10       67.95       65.90      1.45 o
  -9   2  10        6.08        6.19      0.31 o
  -8   2  10      123.74      128.47      2.52 o
  -7   2  10        9.11        9.89      0.25 o
  -6   2  10      370.09      366.13      5.20 o
  -5   2  10      160.42      169.60      2.81 o
  -4   2  10       81.08       82.52      1.23 o
  -3   2  10      198.54      203.01      4.57 o
  -2   2  10       71.63       73.16      1.74 o
  -1   2  10      512.54      512.76     16.08 o
   0   2  10       17.38       17.96      0.81 o
   1   2  10      100.81      102.63      2.44 o
   2   2  10       10.99       11.82      0.40 o
   3   2  10       67.73       71.32      1.82 o
   4   2  10      264.38      244.43      8.01 o
   5   2  10       16.54       16.73      0.83 o
   6   2  10       47.12       41.06      1.74 o
  -8   3  10        4.42        4.67      0.23 o
  -7   3  10        0.49        1.76      0.19 o
  -6   3  10       10.68        9.30      0.38 o
  -5   3  10        4.08        3.57      0.22 o
  -4   3  10       44.61       43.15      0.93 o
  -3   3  10       16.98       16.18      0.50 o
  -2   3  10        9.18        9.76      0.33 o
  -1   3  10       51.88       53.56      1.36 o
   0   3  10       73.38       73.21      1.80 o
   1   3  10        0.40        0.21      0.30 o
   2   3  10       18.13       17.36      0.75 o
   3   3  10       14.47       12.02      0.64 o
   4   3  10        4.48        2.69      0.36 o
  -2   4  10       18.13       16.13      0.62 o
  -1   4  10       25.33       22.80      0.85 o
  -8  -3  11       13.20       13.11      0.78 o
  -7  -3  11       85.23       91.39      3.42 o
  -6  -3  11        2.35        1.86      0.29 o
  -8  -2  11        1.32        1.75      0.18 o
  -6  -2  11       22.54       24.67      0.95 o
  -5  -2  11      119.26      121.63      4.02 o
  -4  -2  11       57.54       55.43      1.93 o
  -3  -2  11       96.25       94.24      3.24 o
  -2  -2  11      127.38      128.12      4.33 o
  -1  -2  11      385.11      387.58     12.15 o
   0  -2  11       52.43       55.98      1.89 o
   1  -2  11      147.67      147.91      4.96 o
   2  -2  11       77.73       77.06      2.76 o
   3  -2  11      112.10      114.86      3.97 o
   4  -2  11      114.36      113.21      3.68 o
 -11  -1  11        5.95        4.04      0.37 o
 -10  -1  11        7.73        7.96      0.52 o
  -9  -1  11        6.00        6.27      0.31 o
  -6  -1  11       66.37       61.81      2.09 o
  -5  -1  11      117.80      123.14      4.11 o
  -4  -1  11       40.39       41.38      1.03 o
  -3  -1  11      468.73      507.74     11.27 o
  -2  -1  11       61.56       60.27      1.44 o
  -1  -1  11      193.17      194.05      4.39 o
   0  -1  11      215.41      206.90      6.57 o
   1  -1  11       58.13       60.94      2.02 o
   3  -1  11      176.31      180.70      5.81 o
   4  -1  11       98.75       90.21      3.05 o
   5  -1  11       90.90       89.51      3.10 o
   6  -1  11       22.30       23.57      1.02 o
   7  -1  11       14.79       14.53      0.80 o
 -11   0  11       44.31       48.41      1.98 o
 -10   0  11       26.65       25.25      0.78 o
  -9   0  11      122.07      129.94      3.03 o
  -8   0  11      781.17      873.33     27.55 o
  -7   0  11       88.28       93.22      3.10 o
  -6   0  11      467.19      461.01     14.32 o
  -5   0  11       20.97       22.89      0.95 o
  -4   0  11        9.08        4.51      0.17 o
  -3   0  11       67.01       61.37      1.45 o
  -2   0  11       17.09       14.86      0.43 o
  -1   0  11      145.86      141.59      3.38 o
   0   0  11      171.23      156.67      3.63 o
   1   0  11      356.56      360.60      8.32 o
   2   0  11       66.56       69.92      2.37 o
   3   0  11      183.29      189.52      6.12 o
   4   0  11        1.64        1.28      0.26 o
   5   0  11        6.83        9.39      0.53 o
   6   0  11        1.53        2.38      0.29 o
   7   0  11        5.03        7.34      0.52 o
 -11   1  11        6.12        5.83      0.28 o
 -10   1  11        8.18        8.24      0.34 o
  -9   1  11        6.75        6.69      0.24 o
  -8   1  11      196.37      202.05      3.33 o
  -7   1  11      413.23      430.52      7.81 o
  -6   1  11       65.46       59.88      1.43 o
  -5   1  11      117.70      113.27      3.68 o
  -4   1  11       40.24       42.38      1.49 o
  -3   1  11      458.27      475.03     14.67 o
  -2   1  11       64.71       65.55      2.15 o
  -1   1  11      187.61      189.35      4.33 o
   0   1  11      225.52      211.46      4.85 o
   1   1  11       58.16       59.50      1.43 o
   2   1  11      482.25      482.60     10.85 o
   3   1  11      175.71      180.79      4.23 o
   4   1  11       95.06       86.15      2.18 o
   5   1  11       91.56       88.46      3.14 o
   6   1  11       21.41       20.90      0.99 o
   7   1  11       15.22       16.28      0.82 o
 -10   2  11       40.24       46.32      1.30 o
  -9   2  11       14.72       13.88      0.41 o
  -8   2  11        1.51        0.84      0.16 o
  -7   2  11       29.55       26.35      0.54 o
  -6   2  11       22.64       24.42      0.55 o
  -5   2  11      119.73      113.47      1.97 o
  -4   2  11       57.37       53.38      1.08 o
  -3   2  11       99.79       96.83      2.31 o
  -2   2  11      132.10      133.91      4.50 o
   0   2  11       50.82       50.71      1.27 o
   1   2  11      150.19      153.82      3.52 o
   2   2  11       77.40       73.79      1.80 o
   3   2  11      116.04      106.61      3.57 o
   4   2  11      115.93      115.98      3.92 o
   5   2  11        9.92        9.47      0.65 o
   6   2  11       93.33       88.23      4.12 o
  -8   3  11       13.45       13.24      0.45 o
  -7   3  11       86.87       96.05      2.36 o
  -6   3  11        2.40        1.46      0.18 o
  -5   3  11       71.90       74.06      1.86 o
  -4   3  11        9.06        8.62      0.25 o
  -3   3  11       24.57       24.94      0.71 o
  -2   3  11       52.48       54.65      1.32 o
  -1   3  11       97.58       98.11      2.38 o
   0   3  11       52.61       54.24      1.41 o
   1   3  11       16.12       15.51      0.73 o
   2   3  11       65.43       64.56      2.43 o
   3   3  11       78.10       65.10      2.54 o
   4   3  11        9.39       11.74      0.78 o
  -7  -3  12       79.27       86.73      3.97 o
  -6  -3  12      141.23      145.07      5.06 o
  -8  -2  12        9.98       10.01      0.51 o
  -7  -2  12      226.83      239.15      8.02 o
  -6  -2  12        5.16        4.74      0.38 o
  -5  -2  12       21.30       22.01      0.90 o
  -4  -2  12       21.80       21.49      0.86 o
  -3  -2  12       22.04       22.07      0.87 o
  -2  -2  12      107.07      105.59      3.55 o
  -1  -2  12      106.18      105.53      3.61 o
   0  -2  12      103.77      100.76      3.47 o
   1  -2  12       29.21       27.99      1.08 o
   2  -2  12      102.42       97.50      3.47 o
   3  -2  12       45.13       38.80      1.50 o
  -6  -1  12       37.40       33.71      1.25 o
  -5  -1  12       62.69       54.52      1.32 o
  -4  -1  12       17.98       17.57      0.52 o
  -3  -1  12      252.81      261.71      5.89 o
  -2  -1  12        0.29        0.79      0.12 o
  -1  -1  12      108.67      101.38      3.36 o
   0  -1  12      144.82      139.91      4.53 o
   1  -1  12       47.25       48.75      1.68 o
   2  -1  12       75.79       73.85      2.60 o
   3  -1  12       22.62       22.39      0.99 o
   4  -1  12       24.30       27.31      1.13 o
   5  -1  12       27.22       21.78      0.92 o
   6  -1  12      100.23      104.14      3.78 o
 -11   0  12        5.53        4.82      0.43 o
 -10   0  12        1.01        1.37      0.30 o
  -9   0  12       58.95       60.36      1.49 o
  -8   0  12      703.93      750.63     23.85 o
  -7   0  12       58.74       52.53      1.83 o
  -6   0  12      238.27      244.82      7.73 o
  -5   0  12       58.64       56.91      1.96 o
  -4   0  12      160.92      153.21      3.51 o
  -3   0  12        5.31        7.63      0.27 o
  -2   0  12      250.34      257.24      8.32 o
  -1   0  12      446.72      440.18     13.86 o
   0   0  12      841.52      822.82     25.32 o
   2   0  12       13.81       15.61      0.66 o
   3   0  12      323.48      310.65      9.90 o
   4   0  12      105.96       86.38      2.93 o
   5   0  12       67.90       65.60      2.35 o
   6   0  12        1.26        0.25      0.33 o
   7   0  12        0.77        1.05      0.24 o
 -11   1  12       14.03       14.46      0.49 o
 -10   1  12       46.53       47.13      1.06 o
  -9   1  12       48.28       48.79      1.08 o
  -8   1  12      237.81      248.40      4.09 o
  -7   1  12       11.95       12.56      0.44 o
  -6   1  12       39.31       33.64      1.25 o
  -5   1  12       63.77       57.42      1.96 o
  -4   1  12       18.29       19.37      0.76 o
  -3   1  12      256.44      265.02      8.44 o
  -2   1  12        0.32        1.04      0.24 o
  -1   1  12      115.94      114.13      2.70 o
   0   1  12      146.04      143.44      3.40 o
   1   1  12       48.03       47.72      1.24 o
   2   1  12       81.03       78.81      1.97 o
   3   1  12       22.17       18.46      0.58 o
   4   1  12       26.66       31.11      1.21 o
   5   1  12       26.65       21.32      0.94 o
   6   1  12       98.88      103.26      3.64 o
 -10   2  12       21.09       19.35      0.60 o
  -9   2  12       56.50       58.55      1.23 o
  -8   2  12        9.44        9.51      0.30 o
  -7   2  12      221.03      220.71      4.31 o
  -6   2  12        4.25        3.40      0.17 o
  -5   2  12       20.26       21.44      0.94 o
  -4   2  12       21.41       20.98      0.59 o
  -3   2  12       21.98       20.64      0.59 o
  -2   2  12      102.99       94.18      3.12 o
  -1   2  12      107.94      111.90      3.85 o
   0   2  12      107.44      101.94      2.37 o
   1   2  12       28.39       23.73      0.96 o
   2   2  12       99.81       97.87      3.30 o
   3   2  12       42.49       38.53      1.49 o
   4   2  12       30.73       25.94      1.26 o
   5   2  12        8.68       12.75      0.68 o
  -7   3  12       80.69       81.80      2.57 o
  -6   3  12      140.15      134.77      3.37 o
  -5   3  12       48.78       49.18      1.34 o
  -4   3  12       31.17       34.14      1.26 o
  -3   3  12       74.42       78.97      2.03 o
  -2   3  12       35.44       34.72      0.91 o
  -1   3  12      132.26      136.86      3.25 o
   0   3  12       30.46       32.57      0.95 o
   1   3  12       21.80       24.76      1.04 o
   2   3  12      125.83      125.41      4.29 o
   3   3  12       10.35        9.93      0.66 o
  -7  -3  13       13.42       12.30      0.74 o
  -8  -2  13       34.93       33.14      1.31 o
  -7  -2  13      140.51      151.61      5.25 o
  -6  -2  13       64.49       63.47      2.31 o
  -5  -2  13       57.60       51.19      1.90 o
  -4  -2  13      103.99      111.90      3.92 o
  -3  -2  13        3.10        3.27      0.27 o
  -2  -2  13      180.26      180.37      6.05 o
  -1  -2  13      129.10      128.75      4.41 o
   0  -2  13      206.68      206.55      6.92 o
   1  -2  13       57.43       60.12      2.15 o
   2  -2  13      128.95      129.31      4.63 o
   3  -2  13       38.00       38.53      1.61 o
  -8  -1  13      100.57       97.69      3.36 o
  -7  -1  13       48.72       47.34      1.78 o
  -6  -1  13      105.72       99.34      3.38 o
  -5  -1  13        5.67        4.95      0.21 o
  -4  -1  13       84.74       83.25      2.08 o
  -3  -1  13       65.53       58.51      1.46 o
  -2  -1  13        6.71        7.01      0.38 o
  -1  -1  13      994.32      975.01     30.07 o
   0  -1  13      118.82      125.06      4.35 o
   1  -1  13        9.58        7.34      0.44 o
   2  -1  13       83.68       83.08      2.81 o
   3  -1  13        1.47        0.32      0.25 o
   4  -1  13       52.35       47.85      1.84 o
   5  -1  13        6.19        5.77      0.40 o
   6  -1  13       19.72       26.29      1.39 o
 -11   0  13        0.74        0.61      0.27 o
 -10   0  13        1.44        2.10      0.33 o
  -9   0  13        3.48        3.07      0.38 o
  -8   0  13       26.40       25.13      1.15 o
  -7   0  13       12.93       12.12      0.58 o
  -6   0  13        0.15       -0.27      0.34 o
  -5   0  13       17.24       23.61      0.96 o
  -4   0  13       27.59       31.53      0.83 o
  -3   0  13       76.36       81.29      1.95 o
  -2   0  13       88.33       85.69      2.86 o
  -1   0  13      177.22      184.54      5.95 o
   0   0  13       82.04       85.69      3.14 o
   1   0  13      165.45      176.09      6.23 o
   2   0  13        8.81        7.77      0.48 o
   3   0  13      123.50      127.70      4.19 o
   4   0  13      180.22      163.46      5.68 o
   5   0  13        8.17        6.60      0.51 o
   6   0  13        7.56        7.45      0.50 o
 -10   1  13      231.06      241.54      4.70 o
  -9   1  13       60.52       59.55      1.52 o
  -8   1  13       95.62       95.20      2.29 o
  -7   1  13       49.22       48.58      1.76 o
  -6   1  13      103.60       97.81      3.30 o
  -5   1  13        5.27        5.66      0.37 o
  -4   1  13       85.40       87.76      2.02 o
  -3   1  13       62.62       56.31      1.99 o
  -2   1  13        6.84        5.72      0.38 o
  -1   1  13      995.90      995.36     30.77 o
   0   1  13      119.85      113.40      2.76 o
   1   1  13        8.20        8.06      0.35 o
   2   1  13       86.98       87.24      2.94 o
   3   1  13        1.78        0.78      0.28 o
   4   1  13       55.65       49.66      1.87 o
   5   1  13        6.40        7.94      0.61 o
   6   1  13       19.74       23.88      1.24 o
  -9   2  13       75.87       79.08      1.65 o
  -8   2  13       34.89       33.96      0.94 o
  -7   2  13      139.83      146.71      3.51 o
  -6   2  13       63.88       60.51      2.21 o
  -5   2  13       57.56       54.29      1.86 o
  -4   2  13      104.85      107.25      2.56 o
  -3   2  13        2.68        3.22      0.17 o
  -2   2  13      185.28      181.20      5.82 o
  -1   2  13      129.58      126.31      4.23 o
   0   2  13      209.15      210.47      6.81 o
   1   2  13       58.42       57.00      2.10 o
   2   2  13      126.34      127.77      4.33 o
   3   2  13       34.97       33.21      1.42 o
   4   2  13        5.09        3.60      0.44 o
  -7   3  13       13.34       11.63      0.53 o
  -6   3  13        2.40        2.01      0.20 o
  -5   3  13       22.10       21.55      0.95 o
  -4   3  13        8.82       10.56      0.56 o
  -3   3  13       20.29       18.41      0.93 o
  -2   3  13       81.10       79.52      2.86 o
  -1   3  13        0.52        0.95      0.18 o
   0   3  13       10.95        9.82      0.62 o
   1   3  13       37.86       36.23      1.56 o
   2   3  13        4.07        3.99      0.39 o
  -9  -2  14       14.10       13.45      0.88 o
  -8  -2  14      100.80      104.96      3.98 o
  -7  -2  14       40.88       38.38      1.57 o
  -6  -2  14       60.44       54.93      2.10 o
  -5  -2  14       43.09       41.82      1.76 o
  -4  -2  14       28.97       30.36      1.16 o
  -3  -2  14      144.05      154.59      5.07 o
  -2  -2  14      261.41      264.72      8.64 o
  -1  -2  14       14.04       14.70      0.64 o
   0  -2  14       67.10       74.96      2.62 o
   1  -2  14        6.25        5.77      0.33 o
   2  -2  14       53.57       50.97      2.07 o
 -10  -1  14       28.88       32.08      1.36 o
  -9  -1  14        2.28        2.60      0.36 o
  -8  -1  14      179.51      186.98      6.25 o
  -7  -1  14       45.72       49.79      1.83 o
  -6  -1  14       83.77       85.52      2.97 o
  -5  -1  14       34.88       29.25      0.83 o
  -4  -1  14       72.20       71.06      1.77 o
  -3  -1  14      115.53      113.08      3.74 o
  -2  -1  14       46.52       48.66      1.81 o
  -1  -1  14      714.32      763.03     23.87 o
   0  -1  14      244.06      249.77      8.00 o
   1  -1  14      264.46      271.28      8.74 o
   2  -1  14        0.69        0.44      0.21 o
   3  -1  14       68.70       71.84      2.56 o
   4  -1  14       52.17       45.36      1.83 o
   5  -1  14       26.37       27.93      1.50 o
 -11   0  14       45.98       52.35      2.55 o
 -10   0  14       27.70       29.51      1.21 o
  -9   0  14       13.02        9.64      0.65 o
  -8   0  14       17.25       17.08      0.79 o
  -7   0  14       15.39       14.25      0.70 o
  -6   0  14       68.59       64.66      2.23 o
  -5   0  14      120.31      107.69      2.56 o
  -4   0  14       66.90       65.85      1.60 o
  -3   0  14      108.82       99.10      2.34 o
  -2   0  14       88.30       83.70      2.82 o
  -1   0  14      213.51      210.56      6.99 o
   0   0  14        2.35        2.79      0.34 o
   1   0  14        0.60        0.73      0.24 o
   2   0  14        5.90        6.74      0.38 o
   3   0  14        9.29       10.69      0.63 o
   4   0  14       17.72       21.44      1.06 o
   5   0  14       36.87       34.98      1.46 o
 -10   1  14       27.78       26.16      1.23 o
  -9   1  14        1.96        1.99      0.15 o
  -8   1  14      175.19      177.89      5.85 o
  -7   1  14       45.61       45.11      1.70 o
  -6   1  14       80.32       81.63      2.79 o
  -5   1  14       35.95       32.82      1.27 o
  -4   1  14       71.19       71.01      1.66 o
  -3   1  14      116.14      110.99      3.71 o
  -2   1  14       45.25       50.40      1.75 o
   0   1  14      241.88      236.58      7.60 o
   1   1  14      254.38      252.21      8.14 o
   2   1  14        0.58       -0.35      0.24 o
   3   1  14       68.19       68.38      2.40 o
   4   1  14       49.59       42.46      1.65 o
   5   1  14       25.76       23.85      1.30 o
  -9   2  14       13.26       11.07      0.45 o
  -8   2  14      100.03      104.20      2.65 o
  -7   2  14       43.68       41.22      1.74 o
  -6   2  14       60.50       60.17      2.20 o
  -5   2  14       41.60       45.36      1.70 o
  -4   2  14       27.59       29.85      1.18 o
  -3   2  14      143.30      151.30      3.57 o
  -2   2  14      267.43      281.24      9.01 o
  -1   2  14       14.60       13.38      0.70 o
   0   2  14       68.83       66.56      2.32 o
   1   2  14        6.25        6.77      0.48 o
   2   2  14       55.15       55.29      2.07 o
   3   2  14       23.31       26.80      1.18 o
   4   2  14       20.24       21.84      1.15 o
  -6   3  14       19.94       20.84      1.07 o
  -5   3  14        3.65        3.46      0.36 o
  -4   3  14       40.61       39.38      1.55 o
  -3   3  14       78.56       73.74      2.76 o
  -2   3  14       13.24       11.63      0.63 o
  -1   3  14       20.87       18.78      0.62 o
   0   3  14       17.62       16.78      0.96 o
   1   3  14        4.86        4.42      0.38 o
  -8  -2  15       28.40       26.38      1.36 o
  -7  -2  15       21.32       18.28      0.90 o
  -6  -2  15       45.65       46.07      1.80 o
  -5  -2  15       29.28       34.50      1.38 o
  -4  -2  15       23.90       22.54      1.00 o
  -3  -2  15      117.43      122.80      4.38 o
  -2  -2  15       88.40       93.58      3.40 o
  -1  -2  15      107.45      105.46      3.80 o
   0  -2  15       69.76       72.26      2.78 o
   1  -2  15       38.30       41.54      1.83 o
 -10  -1  15        7.43        7.51      0.56 o
  -9  -1  15       13.31       12.71      0.73 o
  -8  -1  15       46.07       53.11      1.93 o
  -7  -1  15       18.84       20.06      0.89 o
  -6  -1  15       65.96       58.41      2.22 o
  -5  -1  15       19.59       18.67      0.61 o
  -4  -1  15      102.22       97.81      3.30 o
  -3  -1  15       26.40       24.88      0.99 o
  -2  -1  15        5.60        7.56      0.51 o
  -1  -1  15      107.30      113.47      4.01 o
   0  -1  15      148.79      149.56      4.98 o
   1  -1  15       92.86       91.21      3.18 o
   2  -1  15        1.63        1.25      0.24 o
   3  -1  15       74.28       71.90      2.77 o
   4  -1  15       28.03       25.50      1.18 o
 -10   0  15       14.58       13.49      0.75 o
  -9   0  15       21.03       20.56      1.04 o
  -8   0  15       91.99       98.73      3.56 o
  -7   0  15        3.76        4.55      0.40 o
  -6   0  15       19.86       21.87      0.92 o
  -5   0  15      296.41      272.91      8.87 o
  -4   0  15       31.74       27.54      0.78 o
  -3   0  15      254.19      257.83      5.85 o
  -2   0  15       33.23       32.08      1.19 o
  -1   0  15       35.98       38.65      1.53 o
   0   0  15       54.33       55.48      1.98 o
   1   0  15       15.14       16.28      0.75 o
   2   0  15       10.32       10.36      0.64 o
   3   0  15        0.00       -0.01      0.31 o
   4   0  15       20.77       27.57      1.26 o
   5   0  15       75.65       88.98      4.08 o
 -10   1  15        7.50        7.72      0.65 o
  -9   1  15       14.53       13.81      0.73 o
  -8   1  15       46.58       48.84      1.98 o
  -7   1  15       19.49       17.54      0.83 o
  -6   1  15       70.07       68.38      2.45 o
  -5   1  15       20.13       19.87      0.91 o
  -4   1  15      107.68      106.48      3.63 o
  -3   1  15       26.68       25.50      1.03 o
  -2   1  15        4.54        6.53      0.39 o
  -1   1  15      112.61      108.46      3.66 o
   0   1  15      153.53      158.29      5.20 o
   1   1  15       91.69       93.70      3.17 o
   2   1  15        1.58        1.63      0.36 o
   3   1  15       72.59       68.74      2.61 o
   4   1  15       28.83       28.78      1.29 o
  -8   2  15       29.96       27.15      1.41 o
  -7   2  15       19.93       16.73      0.81 o
  -6   2  15       44.82       40.51      1.69 o
  -5   2  15       28.52       29.45      1.17 o
  -4   2  15       23.95       25.75      1.10 o
  -3   2  15      112.77      117.05      2.74 o
  -2   2  15       86.91       94.00      3.35 o
  -1   2  15      103.16       94.96      3.25 o
   0   2  15       66.09       71.22      2.60 o
   1   2  15       38.58       40.79      1.66 o
   2   2  15       16.87       14.06      0.76 o
   3   2  15       12.80       14.77      0.90 o
  -4   3  15      124.07      126.24      5.62 o
  -3   3  15       17.90       16.96      0.94 o
  -2   3  15      125.31      129.52      5.69 o
  -1   3  15       25.58       26.16      1.39 o
  -7  -2  16       10.50       12.06      0.66 o
  -6  -2  16       16.84       19.48      0.93 o
  -5  -2  16       69.14       70.80      2.65 o
  -3  -2  16       65.97       65.40      2.30 o
  -2  -2  16       13.89       14.27      0.75 o
  -1  -2  16       26.98       23.31      1.07 o
  -9  -1  16       36.04       35.67      1.77 o
  -8  -1  16       16.51       18.09      0.95 o
  -7  -1  16       39.49       45.65      1.75 o
  -6  -1  16      118.50      125.69      4.22 o
  -5  -1  16       16.99       13.29      0.68 o
  -4  -1  16       77.89       84.50      3.06 o
  -3  -1  16        5.83        6.87      0.47 o
  -1  -1  16       30.17       31.70      1.25 o
   0  -1  16       11.44       10.07      0.57 o
   1  -1  16       32.06       27.63      1.17 o
   2  -1  16       49.70       50.49      2.02 o
   3  -1  16       57.85       64.26      2.67 o
 -10   0  16      134.11      152.29      6.86 o
  -9   0  16        1.14        1.21      0.28 o
  -8   0  16        6.21        9.21      0.66 o
  -7   0  16        5.83        5.80      0.49 o
  -6   0  16      167.12      166.55      5.66 o
  -5   0  16        0.05       -0.12      0.23 o
  -4   0  16       35.07       37.16      1.02 o
  -3   0  16       13.13       14.82      0.50 o
  -2   0  16        0.46        1.08      0.26 o
   0   0  16       65.10       66.05      2.36 o
   1   0  16      111.30      117.52      3.95 o
   2   0  16       22.14       23.07      1.04 o
   3   0  16        0.34        0.10      0.21 o
   4   0  16      168.32      163.62      7.42 o
  -9   1  16       36.00       37.92      1.90 o
  -8   1  16       16.22       13.20      0.76 o
  -7   1  16       38.24       39.92      1.60 o
  -6   1  16      117.26      112.75      3.93 o
  -5   1  16       15.86       16.53      0.85 o
  -4   1  16       76.30       84.10      2.89 o
  -3   1  16        6.04        6.41      0.42 o
  -1   1  16       29.27       28.29      1.15 o
   0   1  16       13.68       11.91      0.62 o
   1   1  16       31.62       30.84      1.34 o
   2   1  16       49.77       56.54      2.18 o
   3   1  16       58.40       59.36      2.33 o
  -7   2  16       10.72       12.51      0.72 o
  -6   2  16       16.66       18.86      0.89 o
  -5   2  16       69.68       68.84      2.66 o
  -3   2  16       61.26       55.25      2.16 o
  -2   2  16       13.74       15.25      0.77 o
  -1   2  16       24.07       26.13      1.17 o
   0   2  16       69.25       69.30      2.52 o
   1   2  16        6.88        7.61      0.49 o
   2   2  16       31.14       31.84      1.64 o
  -6  -2  17      115.72      122.86      5.61 o
  -5  -2  17        0.65        0.86      0.30 o
  -4  -2  17       42.02       43.63      1.67 o
  -3  -2  17       22.83       26.64      1.24 o
  -2  -2  17       53.47       55.57      2.35 o
  -8  -1  17       16.94       15.76      0.91 o
  -7  -1  17       55.18       57.05      2.10 o
  -6  -1  17       17.89       16.63      0.76 o
  -5  -1  17      128.52      122.52      4.24 o
  -4  -1  17       26.51       25.50      1.15 o
  -3  -1  17      134.21      124.24      4.40 o
  -2  -1  17       71.32       74.32      2.77 o
  -1  -1  17       76.76       79.14      2.91 o
   0  -1  17      136.18      149.34      5.21 o
   1  -1  17       11.41       13.27      0.70 o
   2  -1  17       74.55       77.06      3.63 o
  -9   0  17        2.42        1.80      0.42 o
  -8   0  17       38.05       37.31      1.58 o
  -7   0  17        1.47       -0.39      0.26 o
  -6   0  17       29.64       22.95      0.98 o
  -5   0  17       27.96       30.49      1.23 o
  -4   0  17       13.47        8.64      0.54 o
  -3   0  17        8.15       10.07      0.59 o
  -2   0  17       42.41       44.49      1.77 o
  -1   0  17        2.83        9.58      0.92 o
   0   0  17       18.68       18.86      0.86 o
   1   0  17       28.85       27.21      1.16 o
   2   0  17        9.31       10.64      0.62 o
   3   0  17       10.41        6.55      0.54 o
  -8   1  17       16.78       17.31      0.90 o
  -7   1  17       54.83       53.56      2.03 o
  -6   1  17       17.40       18.46      0.93 o
  -5   1  17      123.78      114.46      4.03 o
  -4   1  17       24.67       23.22      1.04 o
  -3   1  17      133.81      128.61      4.48 o
  -2   1  17       73.33       71.53      2.56 o
  -1   1  17       78.05       77.50      2.88 o
   0   1  17      132.62      136.64      4.62 o
   1   1  17       10.93       11.47      0.65 o
   2   1  17       72.38       76.74      3.62 o
  -6   2  17      117.31      124.86      5.59 o
  -5   2  17        0.54        0.92      0.31 o
  -4   2  17       43.58       37.96      1.56 o
  -3   2  17       24.02       28.32      1.25 o
  -2   2  17       54.85       56.17      2.08 o
  -1   2  17      120.16      126.59      4.51 o
   0   2  17       24.42       21.04      1.16 o
  -7  -1  18       13.83       13.83      0.85 o
  -6  -1  18       25.43       23.97      1.15 o
  -5  -1  18       60.55       60.17      2.35 o
  -4  -1  18        2.55        2.93      0.33 o
  -3  -1  18      117.26      118.32      4.23 o
  -2  -1  18       30.30       31.73      1.32 o
  -1  -1  18      121.73      120.62      4.27 o
   0  -1  18       61.41       64.90      2.49 o
   1  -1  18       20.51       23.79      1.26 o
  -8   0  18       46.15       44.08      2.21 o
  -7   0  18       31.26       33.07      1.38 o
  -6   0  18       13.59       15.90      0.76 o
  -5   0  18       14.90       12.84      0.64 o
  -4   0  18       93.22       97.99      3.54 o
  -3   0  18        9.52        9.09      0.58 o
  -2   0  18       55.41       62.34      2.39 o
  -1   0  18        1.27        1.00      0.27 o
   0   0  18       27.55       26.29      1.23 o
   1   0  18       91.74       89.92      3.40 o
  -7   1  18       13.16       13.11      0.83 o
  -6   1  18       25.04       20.95      0.99 o
  -5   1  18       62.83       63.96      2.47 o
  -4   1  18        2.72        3.19      0.46 o
  -3   1  18      116.63      120.41      4.34 o
  -2   1  18       29.48       28.45      1.25 o
  -1   1  18      117.82      113.54      4.08 o
   0   1  18       62.99       62.64      2.34 o
   1   1  18       20.39       22.13      1.31 o
  -4   2  18       44.98       45.24      2.20 o
  -3   2  18        9.76        7.23      0.53 o
  -2   2  18       24.15       23.85      1.33 o
  -6  -1  19       72.96       70.65      3.32 o
  -5  -1  19       13.24       12.56      0.77 o
  -4  -1  19       20.65       20.62      1.01 o
  -3  -1  19        6.98        7.34      0.52 o
  -2  -1  19       17.56       18.67      1.07 o
  -1  -1  19      274.85      280.93     12.21 o
  -7   0  19       39.10       43.72      2.08 o
  -6   0  19      144.07      137.15      4.84 o
  -5   0  19       77.34       64.61      2.48 o
  -4   0  19       95.16       95.14      3.55 o
  -3   0  19        0.00       -0.32      0.35 o
  -2   0  19       36.68       41.50      1.75 o
  -1   0  19       37.43       33.21      1.42 o
   0   0  19      131.23      137.07      6.14 o
  -6   1  19       75.10       76.74      3.62 o
  -5   1  19       13.29       13.06      0.85 o
  -4   1  19       21.00       22.07      1.04 o
  -3   1  19        7.40        7.89      0.57 o
  -2   1  19       17.25       20.00      1.16 o
  -1   1  19      278.06      278.96     12.17 o
  -4   0  20       20.63       22.48      1.23 o
  -3   0  20       60.92       57.80      2.72 o
 
